# Supplementary material for: 1-Phenyl-2-p-tolyl-1H-benzimidazole
Source: Acta Crystallogr Sect E Struct Rep Online. 2013 Feb 2;69(Pt 3):o334. doi: 10.1107/S160053681300264X (PMC3588497; doi:10.1107/S160053681300264X)
Supplement: Supplementary file 1 [file e-69-0o334-sup1.cif]

##############################################################################
#                                                                            #
# This CIF contains the data in a paper accepted for publication in          #
# Acta Crystallographica Section E. It conforms to the requirements of       #
# Notes for Authors for Acta Crystallographica Section E, and has been       #
# peer reviewed under the auspices of the IUCr Commission on Journals.       #
#                                                                            #
# Full details of the Crystallographic Information File format               #
# are given in the paper "The Crystallographic Information File (CIF):       #
# a New Standard Archive File for Crystallography" by S. R. Hall, F. H.      #
# Allen and I. D. Brown [Acta Cryst. (1991), A47, 655-685].                  #
#                                                                            #
# The current version of the core CIF dictionary is obtainable from          #
# ftp://ftp.iucr.org/pub/cif_core.dic.                                       #
#                                                                            #
# Software is freely available for graphical display of the structure(s)     #
# in this CIF. For information consult the CIF software page                 #
# http://www.iucr.org/resources/cif/software.                                #
#                                                                            #
# This file may be used for bona fide research purposes within the           #
# scientific community so long as proper attribution is given to the journal # 
# article from which it was obtained.                                        #
#                                                                            #
##############################################################################
data_global
_audit_creation_method     'PLATON <TABLE ACC> option'
_journal_date_recd_electronic     2012-11-27
_journal_date_accepted     2013-01-26
_journal_name_full     'Acta Crystallographica, Section E'
_journal_year     2013
_journal_volume     69
_journal_issue      3
_journal_page_first     o334
_journal_page_last     o334
_journal_paper_category     QO
_journal_paper_doi     10.1107/S160053681300264X
_journal_coeditor_code     FY2081
_publ_contact_author_name     'P. Sakthivel'
_publ_contact_author_address
;Department of Physics
 Urumu Dhanalakshmi college
 Trichirappalli
 Pin: 620019
 INDIA
;
_publ_contact_author_email     'sakthi2udc@gmail.com'
_publ_contact_author_fax     '0431-2531966'
_publ_contact_author_phone     '0431-2514319'
_publ_section_title
;
1-Phenyl-2-<i>p</i>-tolyl-1<i>H</i>-benzimidazole
;
loop_
    _publ_author_name
    _publ_author_address
    'T. Mohandas'
;
Shri Angalamman College of Engineering and Technology
Siruganoor,
Trichirappalli
Tamilnadu 621 105
 India
;
    'K. Jayamoorthy'
;
Annamalai University
Chidambaram
Tamilnadu
India
;
    'P. Sakthivel'
;
Department of Physics
Urumu Dhanalakshmi college
Trichirappalli
Tamilnadu 620 019
India
;
    'J. Jayabharathi'
;
Annamalai University
Chidambaram
Tamilnadu
India
;
data_I
_chemical_name_systematic
;
1-Phenyl-2-<i>p</i>-tolyl-1<i>H</i>-benzimidazole
;
_chemical_name_common     ?
_chemical_formula_moiety     'C20 H16 N2'
_chemical_formula_sum     'C20 H16 N2'
_chemical_formula_structural     ?
_chemical_formula_iupac     'C20 H16 N2'
_chemical_formula_weight     284.35
_chemical_melting_point     ?
_symmetry_cell_setting     orthorhombic
_symmetry_space_group_name_H-M     'P b c a'
_symmetry_space_group_name_Hall     '-P 2ac 2ab'
loop_
    _symmetry_equiv_pos_site_id
    _symmetry_equiv_pos_as_xyz
    1 x,y,z
    2 1/2-x,-y,1/2+z
    3 1/2+x,1/2-y,-z
    4 -x,1/2+y,1/2-z
    5 -x,-y,-z
    6 1/2+x,y,1/2-z
    7 1/2-x,1/2+y,z
    8 x,1/2-y,1/2+z
_cell_length_a     15.6755(4)
_cell_length_b     9.3509(6)
_cell_length_c     21.1976(8)
_cell_angle_alpha     90
_cell_angle_beta     90
_cell_angle_gamma     90
_cell_volume     3107.1(2)
_cell_formula_units_Z     8
_cell_measurement_reflns_used     3879
_cell_measurement_theta_min     2.712
_cell_measurement_theta_max     22.460
_cell_measurement_temperature     293(2)
_cell_special_details
;
;
_exptl_crystal_description     ' block'
_exptl_crystal_colour     ' colourless'
_exptl_crystal_size_max     .30
_exptl_crystal_size_mid     .30
_exptl_crystal_size_min     .25
_exptl_crystal_size_rad     ?
_exptl_crystal_density_diffrn     1.216
_exptl_crystal_density_meas     ?
_exptl_crystal_density_method     'not measured'
_exptl_crystal_F_000     1200
_exptl_absorpt_coefficient_mu     0.072
_exptl_absorpt_correction_type     multi-scan
_exptl_absorpt_process_details     '(SADABS; Bruker, 2008)'
_exptl_absorpt_correction_T_min     0.9658
_exptl_absorpt_correction_T_max     0.9965
_exptl_special_details
;
;
_diffrn_ambient_temperature     293(2)
_diffrn_radiation_type     'MoK\a'
_diffrn_radiation_wavelength     0.71073
_diffrn_radiation_source     'rotating anode'
_diffrn_radiation_monochromator     'graphite'
_diffrn_measurement_device_type     'Bruker Kappa APEXII'
_diffrn_measurement_method     '\w  and \f  scan'
_diffrn_detector_area_resol_mean     18.4
_diffrn_reflns_number     15284
_diffrn_reflns_av_R_equivalents     0.0343
_diffrn_reflns_av_sigmaI/netI     0.0249
_diffrn_reflns_theta_min     2.32
_diffrn_reflns_theta_max     24.29
_diffrn_reflns_theta_full     24.29
_diffrn_measured_fraction_theta_max     0.997
_diffrn_measured_fraction_theta_full     0.997
_diffrn_reflns_limit_h_min     -18
_diffrn_reflns_limit_h_max     13
_diffrn_reflns_limit_k_min     -8
_diffrn_reflns_limit_k_max     10
_diffrn_reflns_limit_l_min     -24
_diffrn_reflns_limit_l_max     18
_diffrn_reflns_reduction_process
;
;
_refine_special_details
;
Refinement of <i>F</i>^2^ against ALL reflections. The weighted <i>R</i>-factor
<i>wR</i> and goodness of fit <i>S</i> are based on <i>F</i>^2^, conventional
<i>R</i>-factors <i>R</i> are based on <i>F</i>, with <i>F</i> set to zero for
negative <i>F</i>^2^. The threshold expression of <i>F</i>^2^ >
\s(<i>F</i>^2^) is used only for calculating <i>R</i>-factors(gt) <i>etc</i>.
and is not relevant to the choice of reflections for refinement.
<i>R</i>-factors based on <i>F</i>^2^ are statistically about twice as large
as those based on <i>F</i>, and <i>R</i>- factors based on ALL data will be
even larger.
;
_reflns_number_total     2523
_reflns_number_gt     1840
_reflns_threshold_expression     I>2sigma(I)
_refine_ls_structure_factor_coef     Fsqd
_refine_ls_matrix_type     full
_refine_ls_R_factor_all     0.0583
_refine_ls_R_factor_gt     0.0362
_refine_ls_wR_factor_gt     0.0897
_refine_ls_wR_factor_ref     0.1029
_refine_ls_goodness_of_fit_ref     1.012
_refine_ls_restrained_S_all     1.012
_refine_ls_number_reflns     2523
_refine_ls_number_parameters     201
_refine_ls_number_restraints     0
_refine_ls_number_constraints     ?
_refine_ls_hydrogen_treatment     constr
_refine_ls_weighting_scheme     calc
_refine_ls_weighting_details
         'calc w=1/[\s^2^(Fo^2^)+(0.0474P)^2^+0.5482P] where P=(Fo^2^+2Fc^2^)/3'
_atom_sites_solution_hydrogens     geom
_atom_sites_solution_primary     direct
_atom_sites_solution_secondary     difmap
_refine_ls_shift/su_max     0.000
_refine_ls_shift/su_mean     0.000
_refine_diff_density_max     0.119
_refine_diff_density_min     -0.112
_refine_ls_extinction_method     'SHELXL97 (Sheldrick, 2008)'
_refine_ls_extinction_coef     0.0073(6)
_refine_ls_extinction_expression
                                  'Fc^*^=kFc[1+0.001xFc^2^\l^3^/sin(2\q)]^-1/4^'
_refine_ls_abs_structure_details     ?
_refine_ls_abs_structure_Flack     .
loop_
    _atom_type_symbol
    _atom_type_description
    _atom_type_scat_dispersion_real
    _atom_type_scat_dispersion_imag
    _atom_type_scat_source
    C C 0.0033 0.0016 ' International Tables Vol C Tables 4.2.6.8 and 6.1.1.4'
    H H 0.0000 0.0000 ' International Tables Vol C Tables 4.2.6.8 and 6.1.1.4'
    N N 0.0061 0.0033 ' International Tables Vol C Tables 4.2.6.8 and 6.1.1.4'
_computing_data_collection     'APEX2 (Bruker, 2008)'
_computing_cell_refinement     'SAINT (Bruker, 2008)'
_computing_data_reduction     'SAINT (Bruker, 2008)'
_computing_structure_solution     'SHELXS97 (Sheldrick, 2008)'
_computing_structure_refinement     'SHELXL97 (Sheldrick, 2008)'
_computing_molecular_graphics     'PLATON (Spek, 2009)'
_computing_publication_material     'PLATON (Spek, 2009)'
loop_
    _atom_site_type_symbol
    _atom_site_label
    _atom_site_fract_x
    _atom_site_fract_y
    _atom_site_fract_z
    _atom_site_U_iso_or_equiv
    _atom_site_thermal_displace_type
    _atom_site_calc_flag
    _atom_site_refinement_flags
    _atom_site_occupancy
    _atom_site_disorder_assembly
    _atom_site_disorder_group
    N N1 0.14753(9) -0.13901(15) 0.07038(6) 0.0552(5) Uani . . 1.000 . .
    N N2 0.09742(9) 0.08161(13) 0.08884(6) 0.0487(5) Uani . . 1.000 . .
    C C1 0.12646(10) -0.12606(18) 0.13367(8) 0.0531(6) Uani . . 1.000 . .
    C C2 0.13195(12) -0.2254(2) 0.18248(9) 0.0672(7) Uani . . 1.000 . .
    C C3 0.10524(14) -0.1835(2) 0.24119(9) 0.0743(8) Uani . . 1.000 . .
    C C4 0.07406(13) -0.0470(2) 0.25226(9) 0.0751(8) Uani . . 1.000 . .
    C C5 0.06882(11) 0.0531(2) 0.20511(8) 0.0641(7) Uani . . 1.000 . .
    C C6 0.09523(10) 0.01008(17) 0.14593(7) 0.0507(6) Uani . . 1.000 . .
    C C7 0.12994(9) -0.01370(17) 0.04511(7) 0.0472(6) Uani . . 1.000 . .
    C C8 0.14252(10) 0.01833(17) -0.02203(7) 0.0470(5) Uani . . 1.000 . .
    C C9 0.09213(11) 0.11433(17) -0.05513(8) 0.0536(6) Uani . . 1.000 . .
    C C10 0.10375(12) 0.13481(18) -0.11886(8) 0.0569(6) Uani . . 1.000 . .
    C C11 0.16546(11) 0.06158(19) -0.15234(8) 0.0562(6) Uani . . 1.000 . .
    C C12 0.21529(11) -0.0342(2) -0.11910(8) 0.0647(7) Uani . . 1.000 . .
    C C13 0.20433(11) -0.05620(19) -0.05528(8) 0.0597(7) Uani . . 1.000 . .
    C C14 0.17583(14) 0.0840(2) -0.22227(9) 0.0782(8) Uani . . 1.000 . .
    C C15 0.07647(10) 0.22994(17) 0.08275(7) 0.0473(6) Uani . . 1.000 . .
    C C16 0.14063(13) 0.32822(19) 0.07561(8) 0.0615(7) Uani . . 1.000 . .
    C C17 0.12051(17) 0.4708(2) 0.07146(9) 0.0791(9) Uani . . 1.000 . .
    C C18 0.03838(19) 0.5144(2) 0.07484(9) 0.0793(9) Uani . . 1.000 . .
    C C19 -0.02647(15) 0.4162(2) 0.08192(8) 0.0741(8) Uani . . 1.000 . .
    C C20 -0.00744(12) 0.2715(2) 0.08613(7) 0.0586(7) Uani . . 1.000 . .
    H H2 0.15302 -0.31698 0.17546 0.0806 Uiso . . 1.000 . .
    H H3 0.10809 -0.24820 0.27444 0.0892 Uiso . . 1.000 . .
    H H4 0.05623 -0.02266 0.29271 0.0901 Uiso . . 1.000 . .
    H H5 0.04856 0.14504 0.21259 0.0769 Uiso . . 1.000 . .
    H H9 0.04999 0.16546 -0.03403 0.0642 Uiso . . 1.000 . .
    H H10 0.06909 0.19980 -0.13997 0.0683 Uiso . . 1.000 . .
    H H12 0.25734 -0.08529 -0.14034 0.0777 Uiso . . 1.000 . .
    H H13 0.23879 -0.12174 -0.03432 0.0717 Uiso . . 1.000 . .
    H H14A 0.12372 0.05913 -0.24338 0.1173 Uiso . . 1.000 . .
    H H14B 0.22126 0.02453 -0.23762 0.1173 Uiso . . 1.000 . .
    H H14C 0.18915 0.18246 -0.23039 0.1173 Uiso . . 1.000 . .
    H H16 0.19721 0.29863 0.07359 0.0738 Uiso . . 1.000 . .
    H H17 0.16371 0.53792 0.06628 0.0949 Uiso . . 1.000 . .
    H H18 0.02558 0.61134 0.07237 0.0949 Uiso . . 1.000 . .
    H H19 -0.08286 0.44676 0.08386 0.0889 Uiso . . 1.000 . .
    H H20 -0.05058 0.20415 0.09114 0.0703 Uiso . . 1.000 . .
loop_
    _atom_site_aniso_label
    _atom_site_aniso_U_11
    _atom_site_aniso_U_22
    _atom_site_aniso_U_33
    _atom_site_aniso_U_12
    _atom_site_aniso_U_13
    _atom_site_aniso_U_23
    N1 0.0569(9) 0.0543(9) 0.0543(9) 0.0053(7) -0.0008(7) 0.0016(7)
    N2 0.0514(8) 0.0480(8) 0.0466(8) -0.0015(6) 0.0053(6) -0.0017(6)
    C1 0.0496(10) 0.0571(11) 0.0526(11) -0.0049(8) -0.0022(8) 0.0039(8)
    C2 0.0721(13) 0.0649(12) 0.0646(12) -0.0018(10) -0.0062(10) 0.0113(10)
    C3 0.0794(14) 0.0847(15) 0.0589(13) -0.0093(12) -0.0015(10) 0.0201(11)
    C4 0.0791(14) 0.0967(16) 0.0495(11) -0.0075(12) 0.0088(9) 0.0050(11)
    C5 0.0679(13) 0.0721(12) 0.0522(11) -0.0022(10) 0.0083(9) -0.0026(9)
    C6 0.0488(10) 0.0558(10) 0.0475(10) -0.0053(8) 0.0034(8) 0.0010(8)
    C7 0.0415(9) 0.0499(10) 0.0501(10) -0.0007(7) 0.0011(7) -0.0023(8)
    C8 0.0443(9) 0.0509(9) 0.0459(9) -0.0013(7) 0.0003(7) -0.0038(8)
    C9 0.0544(11) 0.0542(10) 0.0521(10) 0.0055(8) 0.0036(8) -0.0039(8)
    C10 0.0615(11) 0.0570(10) 0.0522(11) 0.0019(9) -0.0021(8) 0.0026(8)
    C11 0.0537(11) 0.0655(11) 0.0494(10) -0.0088(9) 0.0029(8) -0.0034(9)
    C12 0.0527(11) 0.0859(13) 0.0556(12) 0.0088(10) 0.0074(8) -0.0126(10)
    C13 0.0517(11) 0.0727(12) 0.0548(11) 0.0128(9) -0.0003(8) -0.0027(9)
    C14 0.0827(15) 0.0974(15) 0.0545(12) -0.0074(12) 0.0090(10) 0.0015(10)
    C15 0.0540(11) 0.0474(10) 0.0404(9) -0.0020(8) 0.0028(7) -0.0048(7)
    C16 0.0659(12) 0.0582(12) 0.0603(11) -0.0100(9) 0.0070(9) -0.0054(9)
    C17 0.112(2) 0.0552(12) 0.0700(13) -0.0163(12) 0.0153(12) -0.0064(10)
    C18 0.131(2) 0.0530(12) 0.0538(12) 0.0133(14) 0.0079(12) -0.0039(9)
    C19 0.0857(15) 0.0854(15) 0.0511(12) 0.0331(13) 0.0013(10) -0.0125(10)
    C20 0.0570(12) 0.0664(12) 0.0525(10) 0.0050(9) 0.0034(8) -0.0104(9)
_geom_special_details
;
Bond distances, angles <i>etc</i>. have been calculated using the rounded
fractional coordinates. All su's are estimated from the variances of the
(full) variance-covariance matrix. The cell e.s.d.'s are taken into account in
the estimation of distances, angles and torsion angles
;
loop_
    _geom_bond_atom_site_label_1
    _geom_bond_atom_site_label_2
    _geom_bond_site_symmetry_1
    _geom_bond_site_symmetry_2
    _geom_bond_distance
    _geom_bond_publ_flag
    N1 C1 . . 1.387(2) no
    N1 C7 . . 1.318(2) no
    N2 C6 . . 1.383(2) no
    N2 C7 . . 1.383(2) no
    N2 C15 . . 1.431(2) no
    C1 C2 . . 1.393(3) no
    C1 C6 . . 1.389(2) no
    C2 C3 . . 1.370(3) no
    C3 C4 . . 1.387(3) no
    C4 C5 . . 1.372(3) no
    C5 C6 . . 1.381(2) no
    C7 C8 . . 1.468(2) no
    C8 C9 . . 1.386(2) no
    C8 C13 . . 1.386(2) no
    C9 C10 . . 1.377(2) no
    C10 C11 . . 1.381(2) no
    C11 C12 . . 1.382(2) no
    C11 C14 . . 1.506(3) no
    C12 C13 . . 1.379(2) no
    C15 C16 . . 1.371(2) no
    C15 C20 . . 1.373(2) no
    C16 C17 . . 1.373(3) no
    C17 C18 . . 1.352(4) no
    C18 C19 . . 1.378(3) no
    C19 C20 . . 1.388(3) no
    C2 H2 . . 0.9300 no
    C3 H3 . . 0.9300 no
    C4 H4 . . 0.9300 no
    C5 H5 . . 0.9300 no
    C9 H9 . . 0.9300 no
    C10 H10 . . 0.9300 no
    C12 H12 . . 0.9300 no
    C13 H13 . . 0.9300 no
    C14 H14A . . 0.9600 no
    C14 H14B . . 0.9600 no
    C14 H14C . . 0.9600 no
    C16 H16 . . 0.9300 no
    C17 H17 . . 0.9300 no
    C18 H18 . . 0.9300 no
    C19 H19 . . 0.9300 no
    C20 H20 . . 0.9300 no
loop_
    _geom_angle_atom_site_label_1
    _geom_angle_atom_site_label_2
    _geom_angle_atom_site_label_3
    _geom_angle_site_symmetry_1
    _geom_angle_site_symmetry_2
    _geom_angle_site_symmetry_3
    _geom_angle
    _geom_angle_publ_flag
    C1 N1 C7 . . . 105.41(13) no
    C6 N2 C7 . . . 106.49(12) no
    C6 N2 C15 . . . 122.81(13) no
    C7 N2 C15 . . . 130.43(13) no
    N1 C1 C2 . . . 130.20(16) no
    N1 C1 C6 . . . 110.19(14) no
    C2 C1 C6 . . . 119.61(16) no
    C1 C2 C3 . . . 117.71(17) no
    C2 C3 C4 . . . 121.64(18) no
    C3 C4 C5 . . . 121.73(18) no
    C4 C5 C6 . . . 116.43(17) no
    N2 C6 C1 . . . 105.72(13) no
    N2 C6 C5 . . . 131.41(15) no
    C1 C6 C5 . . . 122.88(15) no
    N1 C7 N2 . . . 112.19(13) no
    N1 C7 C8 . . . 123.20(14) no
    N2 C7 C8 . . . 124.60(14) no
    C7 C8 C9 . . . 123.12(14) no
    C7 C8 C13 . . . 118.97(14) no
    C9 C8 C13 . . . 117.81(15) no
    C8 C9 C10 . . . 120.76(16) no
    C9 C10 C11 . . . 121.86(16) no
    C10 C11 C12 . . . 117.08(16) no
    C10 C11 C14 . . . 120.82(16) no
    C12 C11 C14 . . . 122.09(16) no
    C11 C12 C13 . . . 121.77(16) no
    C8 C13 C12 . . . 120.72(16) no
    N2 C15 C16 . . . 119.43(15) no
    N2 C15 C20 . . . 119.29(15) no
    C16 C15 C20 . . . 121.25(16) no
    C15 C16 C17 . . . 119.32(19) no
    C16 C17 C18 . . . 120.5(2) no
    C17 C18 C19 . . . 120.47(19) no
    C18 C19 C20 . . . 119.9(2) no
    C15 C20 C19 . . . 118.57(18) no
    C1 C2 H2 . . . 121.00 no
    C3 C2 H2 . . . 121.00 no
    C2 C3 H3 . . . 119.00 no
    C4 C3 H3 . . . 119.00 no
    C3 C4 H4 . . . 119.00 no
    C5 C4 H4 . . . 119.00 no
    C4 C5 H5 . . . 122.00 no
    C6 C5 H5 . . . 122.00 no
    C8 C9 H9 . . . 120.00 no
    C10 C9 H9 . . . 120.00 no
    C9 C10 H10 . . . 119.00 no
    C11 C10 H10 . . . 119.00 no
    C11 C12 H12 . . . 119.00 no
    C13 C12 H12 . . . 119.00 no
    C8 C13 H13 . . . 120.00 no
    C12 C13 H13 . . . 120.00 no
    C11 C14 H14A . . . 109.00 no
    C11 C14 H14B . . . 109.00 no
    C11 C14 H14C . . . 109.00 no
    H14A C14 H14B . . . 109.00 no
    H14A C14 H14C . . . 110.00 no
    H14B C14 H14C . . . 109.00 no
    C15 C16 H16 . . . 120.00 no
    C17 C16 H16 . . . 120.00 no
    C16 C17 H17 . . . 120.00 no
    C18 C17 H17 . . . 120.00 no
    C17 C18 H18 . . . 120.00 no
    C19 C18 H18 . . . 120.00 no
    C18 C19 H19 . . . 120.00 no
    C20 C19 H19 . . . 120.00 no
    C15 C20 H20 . . . 121.00 no
    C19 C20 H20 . . . 121.00 no
loop_
    _geom_torsion_atom_site_label_1
    _geom_torsion_atom_site_label_2
    _geom_torsion_atom_site_label_3
    _geom_torsion_atom_site_label_4
    _geom_torsion_site_symmetry_1
    _geom_torsion_site_symmetry_2
    _geom_torsion_site_symmetry_3
    _geom_torsion_site_symmetry_4
    _geom_torsion
    _geom_torsion_publ_flag
    C7 N1 C1 C2 . . . . 179.96(18) no
    C7 N1 C1 C6 . . . . 0.33(18) no
    C1 N1 C7 N2 . . . . -0.49(17) no
    C1 N1 C7 C8 . . . . -179.56(14) no
    C6 N2 C7 N1 . . . . 0.47(18) no
    C15 N2 C7 N1 . . . . 174.56(15) no
    C6 N2 C15 C16 . . . . 103.65(18) no
    C7 N2 C15 C16 . . . . -69.6(2) no
    C6 N2 C15 C20 . . . . -74.4(2) no
    C7 N2 C15 C20 . . . . 112.39(18) no
    C7 N2 C6 C1 . . . . -0.23(17) no
    C15 N2 C6 C1 . . . . -174.88(14) no
    C7 N2 C6 C5 . . . . -179.95(17) no
    C15 N2 C6 C5 . . . . 5.4(3) no
    C6 N2 C7 C8 . . . . 179.52(14) no
    C15 N2 C7 C8 . . . . -6.4(3) no
    C6 C1 C2 C3 . . . . 0.4(3) no
    N1 C1 C6 C5 . . . . 179.69(15) no
    N1 C1 C6 N2 . . . . -0.06(19) no
    N1 C1 C2 C3 . . . . -179.16(18) no
    C2 C1 C6 C5 . . . . 0.0(3) no
    C2 C1 C6 N2 . . . . -179.73(15) no
    C1 C2 C3 C4 . . . . -0.3(3) no
    C2 C3 C4 C5 . . . . -0.4(3) no
    C3 C4 C5 C6 . . . . 0.8(3) no
    C4 C5 C6 C1 . . . . -0.6(3) no
    C4 C5 C6 N2 . . . . 179.05(17) no
    N2 C7 C8 C13 . . . . 154.00(15) no
    N1 C7 C8 C9 . . . . 149.15(16) no
    N1 C7 C8 C13 . . . . -27.1(2) no
    N2 C7 C8 C9 . . . . -29.8(2) no
    C13 C8 C9 C10 . . . . -0.3(2) no
    C7 C8 C13 C12 . . . . 176.83(16) no
    C7 C8 C9 C10 . . . . -176.52(16) no
    C9 C8 C13 C12 . . . . 0.4(3) no
    C8 C9 C10 C11 . . . . 0.0(3) no
    C9 C10 C11 C12 . . . . 0.2(3) no
    C9 C10 C11 C14 . . . . 178.90(17) no
    C14 C11 C12 C13 . . . . -178.73(17) no
    C10 C11 C12 C13 . . . . -0.1(3) no
    C11 C12 C13 C8 . . . . -0.3(3) no
    N2 C15 C16 C17 . . . . -178.28(15) no
    C20 C15 C16 C17 . . . . -0.3(2) no
    N2 C15 C20 C19 . . . . 178.20(14) no
    C16 C15 C20 C19 . . . . 0.2(2) no
    C15 C16 C17 C18 . . . . 0.5(3) no
    C16 C17 C18 C19 . . . . -0.6(3) no
    C17 C18 C19 C20 . . . . 0.5(3) no
    C18 C19 C20 C15 . . . . -0.3(2) no
loop_
    _geom_hbond_atom_site_label_D
    _geom_hbond_atom_site_label_H
    _geom_hbond_atom_site_label_A
    _geom_hbond_site_symmetry_A
    _geom_hbond_distance_DH
    _geom_hbond_distance_HA
    _geom_hbond_distance_DA
    _geom_hbond_angle_DHA
    _geom_hbond_publ_flag
    C16 H16 N1 7_555 0.9300 2.5000 3.337(2) 149.00 y
    C20 H20 Cg1 5_555 0.9300 2.7988 3.707(2)   165.79 y
_iucr_refine_instructions_details
;
TITL G9 in Pbca
CELL  0.71073  15.6755   9.3509  21.1976   90.000   90.000   90.000
ZERR     8.00   0.0004   0.0006   0.0008    0.000    0.000    0.000
LATT   1
SYMM  1/2 - X, - Y, 1/2 + Z
SYMM  1/2 + X, 1/2 - Y, - Z
SYMM  - X, 1/2 + Y, 1/2 - Z
SFAC  C    H    N
UNIT  160  128  16
MERG   2
OMIT    -3.00  50.00
FMAP   2
PLAN   25
SIZE     0.25   0.30   0.30
ACTA
BOND   $H
CONF
L.S.   4
WGHT    0.047400    0.548200
EXTI    0.007276
FVAR       0.37126
C1    1    0.373540    0.126061    0.633668    11.00000    0.04959    0.05714 =
         0.05263   -0.00394    0.00223   -0.00493
C2    1    0.368048    0.225377    0.682476    11.00000    0.07205    0.06491 =
         0.06456   -0.01127    0.00615   -0.00176
AFIX  43
H2    2    0.346976    0.316976    0.675456    11.00000   -1.20000
AFIX   0
C3    1    0.394760    0.183482    0.741190    11.00000    0.07939    0.08470 =
         0.05893   -0.02009    0.00150   -0.00928
AFIX  43
H3    2    0.391908    0.248198    0.774437    11.00000   -1.20000
AFIX   0
C4    1    0.425943    0.046974    0.752265    11.00000    0.07907    0.09667 =
         0.04946   -0.00503   -0.00875   -0.00745
AFIX  43
H4    2    0.443765    0.022656    0.792713    11.00000   -1.20000
AFIX   0
C5    1    0.431182   -0.053116    0.705107    11.00000    0.06788    0.07212 =
         0.05223    0.00263   -0.00830   -0.00216
AFIX  43
H5    2    0.451438   -0.145042    0.712592    11.00000   -1.20000
AFIX   0
C6    1    0.404771   -0.010076    0.645933    11.00000    0.04882    0.05576 =
         0.04747   -0.00100   -0.00340   -0.00525
C7    1    0.370063    0.013702    0.545109    11.00000    0.04145    0.04993 =
         0.05006    0.00228   -0.00108   -0.00065
C8    1    0.357477   -0.018329    0.477970    11.00000    0.04427    0.05087 =
         0.04586    0.00377   -0.00031   -0.00131
C9    1    0.407874   -0.114327    0.444873    11.00000    0.05436    0.05420 =
         0.05206    0.00386   -0.00357    0.00545
AFIX  43
H9    2    0.450014   -0.165461    0.465966    11.00000   -1.20000
AFIX   0
C10   1    0.396246   -0.134814    0.381144    11.00000    0.06148    0.05703 =
         0.05216   -0.00264    0.00213    0.00194
AFIX  43
H10   2    0.430913   -0.199801    0.360030    11.00000   -1.20000
AFIX   0
C11   1    0.334544   -0.061578    0.347665    11.00000    0.05368    0.06550 =
         0.04937    0.00339   -0.00290   -0.00884
C12   1    0.284709    0.034244    0.380897    11.00000    0.05271    0.08587 =
         0.05564    0.01260   -0.00737    0.00877
AFIX  43
H12   2    0.242661    0.085287    0.359661    11.00000   -1.20000
AFIX   0
C13   1    0.295669    0.056197    0.444716    11.00000    0.05172    0.07274 =
         0.05475    0.00273    0.00034    0.01281
AFIX  43
H13   2    0.261205    0.121739    0.465677    11.00000   -1.20000
AFIX   0
C14   1    0.324165   -0.083953    0.277729    11.00000    0.08267    0.09744 =
         0.05451   -0.00153   -0.00896   -0.00740
AFIX 137
H14A  2    0.376285   -0.059133    0.256619    11.00000   -1.50000
H14B  2    0.278741   -0.024532    0.262381    11.00000   -1.50000
H14C  2    0.310854   -0.182456    0.269607    11.00000   -1.50000
AFIX   0
C15   1    0.423527   -0.229939    0.582748    11.00000    0.05399    0.04742 =
         0.04043    0.00482   -0.00283   -0.00203
C16   1    0.359367   -0.328222    0.575606    11.00000    0.06593    0.05818 =
         0.06029    0.00536   -0.00703   -0.01004
AFIX  43
H16   2    0.302792   -0.298627    0.573592    11.00000   -1.20000
AFIX   0
C17   1    0.379494   -0.470776    0.571459    11.00000    0.11214    0.05517 =
         0.06995    0.00637   -0.01527   -0.01626
AFIX  43
H17   2    0.336292   -0.537923    0.566281    11.00000   -1.20000
AFIX   0
C18   1    0.461616   -0.514389    0.574840    11.00000    0.13063    0.05299 =
         0.05377    0.00394   -0.00790    0.01330
AFIX  43
H18   2    0.474422   -0.611339    0.572372    11.00000   -1.20000
AFIX   0
C19   1    0.526467   -0.416173    0.581916    11.00000    0.08568    0.08543 =
         0.05108    0.01246   -0.00129    0.03313
AFIX  43
H19   2    0.582858   -0.446759    0.583862    11.00000   -1.20000
AFIX   0
C20   1    0.507444   -0.271477    0.586135    11.00000    0.05695    0.06635 =
         0.05246    0.01040   -0.00340    0.00504
AFIX  43
H20   2    0.550582   -0.204150    0.591144    11.00000   -1.20000
AFIX   0
N1    3    0.352468    0.139008    0.570384    11.00000    0.05686    0.05432 =
         0.05433   -0.00160    0.00076    0.00533
N2    3    0.402581   -0.081610    0.588840    11.00000    0.05138    0.04804 =
         0.04657    0.00168   -0.00533   -0.00145
HKLF 4
REM  G9 in Pbca
REM R1 =  0.0362 for   1840 Fo > 4sig(Fo)  and  0.0583 for all   2523 data
REM    201 parameters refined using      0 restraints
END
WGHT      0.0474      0.5483
REM Highest difference peak  0.119,  deepest hole -0.112,  1-sigma level 0.026
Q1    1   0.5843 -0.3713  0.5797  11.00000  0.05    0.12
Q2    1   0.3677  0.0978  0.5601  11.00000  0.05    0.11
Q3    1   0.3737 -0.1576  0.2514  11.00000  0.05    0.10
Q4    1   0.3775 -0.2150  0.2714  11.00000  0.05    0.10
Q5    1   0.3224  0.0052  0.3608  11.00000  0.05    0.10
Q6    1   0.3673 -0.2016  0.2567  11.00000  0.05    0.10
Q7    1   0.3576 -0.0938  0.4644  11.00000  0.05    0.09
Q8    1   0.5267 -0.4865  0.5725  11.00000  0.05    0.09
Q9    1   0.3570  0.0588  0.4538  11.00000  0.05    0.09
Q10   1   0.3321 -0.0431  0.5134  11.00000  0.05    0.09
Q11   1   0.3984  0.0627  0.6414  11.00000  0.05    0.09
Q12   1   0.5469 -0.5893  0.5695  11.00000  0.05    0.09
Q13   1   0.3272  0.0469  0.2570  11.00000  0.05    0.09
Q14   1   0.3443  0.2322  0.5481  11.00000  0.05    0.08
Q15   1   0.3386 -0.1388  0.3727  11.00000  0.05    0.08
Q16   1   0.4217 -0.0499  0.6134  11.00000  0.05    0.08
Q17   1   0.3030  0.1878  0.5551  11.00000  0.05    0.08
Q18   1   0.3722  0.1356  0.6054  11.00000  0.05    0.08
Q19   1   0.3978 -0.0274  0.5643  11.00000  0.05    0.08
Q20   1   0.3233 -0.0151  0.2615  11.00000  0.05    0.08
Q21   1   0.4631 -0.2032  0.7063  11.00000  0.05    0.08
Q22   1   0.2592 -0.1266  0.2647  11.00000  0.05    0.08
Q23   1   0.3803 -0.0594  0.3598  11.00000  0.05    0.08
Q24   1   0.3965  0.1829  0.6529  11.00000  0.05    0.08
Q25   1   0.4023 -0.2652  0.5445  11.00000  0.05    0.07
;
