# Supplementary material for: 1-Phenyl-2-p-tolyl-1H-benzimidazole
Source: Acta Crystallogr Sect E Struct Rep Online. 2013 Feb 2;69(Pt 3):o334. doi: 10.1107/S160053681300264X (PMC3588497; doi:10.1107/S160053681300264X)
Supplement: Supplementary file 2 [file e-69-0o334-Isup2.hkl]

# 
# h,k,l, Fc-squared, Fo-squared, sigma(Fo-squared) and status flag 
# 
data_I
_shelx_title ' G9 in Pbca' 
_shelx_refln_list_code          4 
_shelx_F_calc_maximum      311.92 
_exptl_crystal_F_000      1200.00 
_reflns_d_resolution_high  0.8638 
 
loop_ 
 _symmetry_equiv_pos_as_xyz 
 'x, y, z' 
 '-x+1/2, -y, z+1/2' 
 'x+1/2, -y+1/2, -z' 
 '-x, y+1/2, -z+1/2' 
 '-x, -y, -z' 
 'x-1/2, y, -z-1/2' 
 '-x-1/2, y-1/2, z' 
 'x, -y-1/2, z-1/2' 
 
_cell_length_a    15.6755 
_cell_length_b     9.3509 
_cell_length_c    21.1976 
_cell_angle_alpha  90.000 
_cell_angle_beta   90.000 
_cell_angle_gamma  90.000 
 
_shelx_F_squared_multiplier     1.000 
 
loop_ 
 _refln_index_h 
 _refln_index_k 
 _refln_index_l 
 _refln_F_squared_calc 
 _refln_F_squared_meas 
 _refln_F_squared_sigma 
 _refln_observed_status 
   2   0   0    13651.94    13220.57    238.37 o 
   4   0   0    97293.09   105362.83   2545.65 o 
   6   0   0     1659.27     1569.57     27.39 o 
   8   0   0     2361.60     2556.88     43.25 o 
  10   0   0      557.96      560.24     15.47 o 
  12   0   0        1.61       -4.87      5.57 o 
  14   0   0      551.32      636.94     35.74 o 
  16   0   0       87.42      100.64     19.01 o 
  18   0   0       73.78      108.40     22.35 o 
   2   1   0      483.63      361.11      5.00 o 
   4   1   0     1698.24     1767.52     18.79 o 
   6   1   0      176.51      143.58      4.61 o 
   8   1   0     1697.35     1676.07     26.85 o 
  10   1   0     3036.50     2985.88     53.09 o 
  12   1   0        6.86        6.06      3.98 o 
  14   1   0      193.09      227.81     18.58 o 
  16   1   0       31.39       32.06     12.55 o 
  18   1   0       18.74       10.85     10.53 o 
   0   2   0    52074.50    52034.96    896.29 o 
   2   2   0     1220.63     1145.85     14.27 o 
   4   2   0     1378.20     1305.80     16.01 o 
   6   2   0      705.99      623.57     10.84 o 
   8   2   0      627.87      640.37     12.26 o 
  10   2   0       19.10       13.34      5.01 o 
  12   2   0      138.92      140.55      9.40 o 
  14   2   0        0.21       -7.49      7.13 o 
  16   2   0      121.02       83.16     12.93 o 
   2   3   0     5920.43     5538.90     54.20 o 
   4   3   0      123.60       95.71      3.61 o 
   6   3   0     5010.94     4912.05     53.98 o 
   8   3   0      101.58      102.74      5.52 o 
  10   3   0      287.80      287.76     10.05 o 
  12   3   0      426.82      411.65     13.59 o 
  14   3   0      269.60      274.40     50.52 o 
  16   3   0      203.21      187.76     22.35 o 
   0   4   0     2500.01     2468.65     48.35 o 
   2   4   0      680.87      699.75     10.19 o 
   4   4   0      548.77      565.53      8.73 o 
   6   4   0        4.18        4.18      2.22 o 
   8   4   0        0.79        1.47      2.88 o 
  10   4   0        0.18       -0.37      3.46 o 
  12   4   0       30.80       33.83      6.01 o 
  14   4   0      412.43      406.61     28.68 o 
  16   4   0       61.65       75.75     17.41 o 
   2   5   0      795.80      903.04     14.43 o 
   4   5   0        2.71        2.32      1.97 o 
   6   5   0     1175.94     1105.82     16.40 o 
   8   5   0      196.53      179.28      8.77 o 
  10   5   0      618.34      615.07     14.21 o 
  12   5   0      116.99      119.12      8.55 o 
  14   5   0       40.19       39.38     10.44 o 
  16   5   0       20.52        8.48     10.35 o 
   0   6   0        6.50        7.79      3.51 o 
   2   6   0      103.71      101.94      5.31 o 
   4   6   0      970.40      943.54     20.90 o 
   6   6   0        7.44        1.20      2.76 o 
   8   6   0      741.36      693.25     14.70 o 
  10   6   0      268.71      268.20      9.85 o 
  12   6   0      360.92      321.42     16.11 o 
  14   6   0       19.35       25.50      7.43 o 
   2   7   0        2.11        1.59      3.15 o 
   4   7   0      189.20      181.05      7.98 o 
   6   7   0      347.70      379.52     12.95 o 
   8   7   0      936.07      892.80     19.93 o 
  10   7   0      102.59       93.72      7.69 o 
  12   7   0       52.51       42.26     10.21 o 
   0   8   0      287.20      288.16     15.72 o 
   2   8   0      154.45      194.31      8.70 o 
   4   8   0      312.48      312.86     12.68 o 
   6   8   0       39.00       42.40      6.78 o 
   8   8   0      371.68      392.52     14.96 o 
  10   8   0        2.25        5.38      9.78 o 
  12   8   0       16.92       26.77      9.54 o 
   2   9   0       31.79       10.23      7.15 o 
   4   9   0       89.68      114.90     23.91 o 
   6   9   0        3.60        9.08      7.39 o 
   8   9   0       45.42       61.42     10.44 o 
  10   9   0        4.03        0.46     21.69 o 
   0  10   0        3.18        3.70     10.16 o 
   2  10   0       31.37       27.92      8.52 o 
   4  10   0        2.62        6.37      7.90 o 
   6  10   0       13.33       13.41     13.78 o 
   1   1   1    12105.63    11815.20    146.53 o 
   2   1   1     1380.82     1429.33     11.93 o 
   3   1   1    40280.40    42630.03    285.11 o 
   4   1   1    26147.15    26681.66    190.99 o 
   5   1   1     4775.44     4694.61     35.62 o 
   6   1   1     1154.50     1134.11     10.98 o 
   7   1   1      412.79      380.81      5.89 o 
   8   1   1      785.68      751.39     12.50 o 
   9   1   1      852.09      821.06     10.39 o 
  10   1   1       39.66       39.23      3.04 o 
  11   1   1        8.58       11.29      2.75 o 
  12   1   1       12.72       13.70      3.12 o 
  13   1   1       95.89      103.01      7.86 o 
  14   1   1        0.52        3.11      5.24 o 
  15   1   1       14.19       10.18      5.97 o 
  16   1   1       48.36       47.13      7.79 o 
  17   1   1      135.80      150.67     12.65 o 
  18   1   1       18.64       16.46      7.76 o 
   0   2   1    27320.29    27714.69    285.01 o 
   1   2   1      891.70      829.00      6.43 o 
   2   2   1        6.36       10.35      1.01 o 
   3   2   1     9873.20     9633.21     72.08 o 
   4   2   1    10410.22    10175.23     71.89 o 
   5   2   1     5953.74     5834.21     44.11 o 
   6   2   1     1462.15     1465.41     14.43 o 
   7   2   1       62.12       76.15      2.97 o 
   8   2   1      852.47      954.62     11.89 o 
   9   2   1     1686.42     1725.32     18.93 o 
  10   2   1       15.43       12.95      2.74 o 
  11   2   1        1.89       -0.68      2.53 o 
  12   2   1        1.66        5.01      3.36 o 
  13   2   1     1483.42     1583.11     26.98 o 
  14   2   1       35.67       34.25      6.53 o 
  15   2   1        1.71        0.07      5.85 o 
  16   2   1        1.07       -4.10      5.99 o 
  17   2   1       93.17       84.88      9.69 o 
   1   3   1      741.28      703.55      6.29 o 
   2   3   1      109.55       91.92      2.28 o 
   3   3   1     1734.00     1652.99     14.79 o 
   4   3   1     2215.95     2278.93     18.58 o 
   5   3   1     1513.83     1385.66     13.06 o 
   6   3   1       17.24       14.87      1.77 o 
   7   3   1      128.56      137.52      4.08 o 
   8   3   1      260.22      270.52      5.98 o 
   9   3   1       66.91       71.14      3.75 o 
  10   3   1      601.44      584.55     10.15 o 
  11   3   1      143.21      112.74      5.68 o 
  12   3   1        7.75        6.49      3.56 o 
  13   3   1       38.34       52.08      7.02 o 
  14   3   1       30.24       31.89      6.84 o 
  15   3   1      110.93       98.80      9.17 o 
  16   3   1        0.38       -9.54      7.02 o 
  17   3   1       15.79        7.00     12.22 o 
   0   4   1     1056.98     1158.11     15.85 o 
   1   4   1      427.41      485.85      5.81 o 
   2   4   1       23.80       26.56      1.64 o 
   3   4   1     2938.06     2869.09     21.43 o 
   4   4   1      150.82      193.93      3.33 o 
   5   4   1      515.11      533.59      6.75 o 
   6   4   1      904.46      923.27     10.33 o 
   7   4   1       30.17       23.57      2.48 o 
   8   4   1      318.80      342.25      6.65 o 
   9   4   1      309.06      297.62      6.35 o 
  10   4   1      246.49      250.24      6.54 o 
  11   4   1      209.48      202.10      6.33 o 
  12   4   1      150.32      158.93      7.06 o 
  13   4   1      145.24      145.99      8.19 o 
  14   4   1       29.11       36.38      8.20 o 
  15   4   1       16.78       15.80      8.77 o 
  16   4   1        1.47       -9.01      8.36 o 
   1   5   1      485.46      448.85      6.43 o 
   2   5   1      450.22      440.80      6.01 o 
   3   5   1       21.65       20.30      1.80 o 
   4   5   1        6.56        8.85      1.50 o 
   5   5   1       34.18       31.40      2.08 o 
   6   5   1      218.82      219.61      5.33 o 
   7   5   1        0.01       -1.22      1.77 o 
   8   5   1      130.42      142.00      5.94 o 
   9   5   1       48.18       44.37      3.23 o 
  10   5   1      144.87      141.29      4.89 o 
  11   5   1      331.38      311.32      9.25 o 
  12   5   1       66.20       68.19      5.19 o 
  13   5   1        1.64       -7.33      4.89 o 
  14   5   1       15.83       13.06      5.60 o 
  15   5   1       47.44       50.99      7.16 o 
  16   5   1        2.31       -1.85      5.79 o 
   0   6   1       93.67      113.28      5.25 o 
   1   6   1       28.14       33.94      2.94 o 
   2   6   1        0.04       -1.30      1.73 o 
   3   6   1       74.63       72.59      3.92 o 
   4   6   1        2.14        0.60      2.01 o 
   5   6   1       38.83       44.13      2.69 o 
   6   6   1      311.28      320.50      5.88 o 
   7   6   1      247.72      249.76      5.69 o 
   8   6   1       58.44       67.75      4.44 o 
   9   6   1      171.61      179.87      5.72 o 
  10   6   1       20.72       18.22      4.00 o 
  11   6   1      357.04      353.02      9.18 o 
  12   6   1       11.89       16.25      4.74 o 
  13   6   1        2.13        0.09      6.65 o 
  14   6   1        3.41        1.55      5.26 o 
  15   6   1       10.39       -0.99      5.64 o 
   1   7   1       76.73       78.72      3.84 o 
   2   7   1       22.11       27.91      3.00 o 
   3   7   1       64.07       68.37      3.78 o 
   4   7   1      706.98      729.46     11.28 o 
   5   7   1        9.80        9.86      2.97 o 
   6   7   1        1.38        5.12      3.10 o 
   7   7   1      766.89      795.46     12.73 o 
   8   7   1      106.51      114.93      5.39 o 
   9   7   1       91.44       99.40      6.09 o 
  10   7   1       13.72        4.19      3.43 o 
  11   7   1       68.18       77.06      6.41 o 
  12   7   1        3.15        1.33      5.41 o 
  13   7   1        9.45        8.10      6.15 o 
   0   8   1        1.80        1.04      4.13 o 
   1   8   1      283.29      261.49      7.19 o 
   2   8   1        0.20       -4.38      2.92 o 
   3   8   1      153.33      143.07      6.16 o 
   4   8   1      147.56      139.74      6.27 o 
   5   8   1        2.93        5.54      3.57 o 
   6   8   1       45.43       43.56      4.46 o 
   7   8   1       57.35       61.40      4.96 o 
   8   8   1        4.69        2.75      3.70 o 
   9   8   1        0.17       -5.22      3.48 o 
  10   8   1        0.58        0.63      4.47 o 
  11   8   1       17.96       13.01      8.55 o 
  12   8   1        1.74        0.32      5.73 o 
   1   9   1      102.59       85.62      7.27 o 
   2   9   1       84.02       76.44      6.15 o 
   3   9   1      175.93      167.45      8.75 o 
   4   9   1       90.74      110.59      7.16 o 
   5   9   1      508.13      501.97     13.50 o 
   6   9   1       45.60       43.45      5.59 o 
   7   9   1       26.81       27.85      5.42 o 
   8   9   1       12.51       15.78      5.69 o 
   9   9   1        9.47       13.54      5.83 o 
  10   9   1       19.75       22.79      6.70 o 
   0  10   1       19.90       28.21      8.64 o 
   1  10   1        2.43       -4.18      4.69 o 
   2  10   1        1.31       -0.48      5.01 o 
   3  10   1       11.49        2.28      5.07 o 
   4  10   1       53.86       58.96      9.30 o 
   5  10   1       46.98       52.64      7.59 o 
   6  10   1        0.07        2.70      6.18 o 
   1   0   2     3543.10     2660.91     35.02 o 
   2   0   2      258.37      242.09      3.03 o 
   3   0   2    44244.23    45832.03    520.77 o 
   4   0   2       25.57       22.15      1.61 o 
   5   0   2     7030.17     7075.05     81.49 o 
   6   0   2     2027.07     1924.63     25.15 o 
   7   0   2     5554.77     5643.65     66.97 o 
   8   0   2     3215.16     3119.44     40.67 o 
   9   0   2     1007.23      950.13     14.67 o 
  10   0   2       25.30       19.04      3.78 o 
  11   0   2      193.33      218.16      8.13 o 
  12   0   2      357.47      357.13     12.20 o 
  13   0   2      393.05      428.26     19.68 o 
  14   0   2      302.24      347.91     18.77 o 
  15   0   2       21.52       27.03      9.59 o 
  16   0   2       49.31       31.87     10.24 o 
  17   0   2      174.54      196.08     17.37 o 
  18   0   2      141.35      188.73     18.32 o 
   1   1   2      428.32      394.16      3.26 o 
   2   1   2     6709.37     6328.70     48.70 o 
   3   1   2    11305.95    11262.44     82.07 o 
   4   1   2     3838.99     3618.36     27.75 o 
   5   1   2     2429.14     2344.84     19.86 o 
   6   1   2     4052.25     3852.13     33.05 o 
   7   1   2     1537.55     1491.20     14.29 o 
   8   1   2     1633.27     1592.40     15.53 o 
   9   1   2       21.35       30.33      2.51 o 
  10   1   2        7.94        6.62      2.17 o 
  11   1   2      242.33      251.73      6.88 o 
  12   1   2        7.00       10.50      3.16 o 
  13   1   2      115.33      105.92      8.05 o 
  14   1   2        0.04       -0.53      5.29 o 
  15   1   2       40.00       46.17      7.34 o 
  16   1   2        0.15       -8.26      5.92 o 
  17   1   2        6.08        4.32      6.80 o 
   0   2   2     3487.16     3337.82     45.00 o 
   1   2   2     3743.48     3679.43     25.63 o 
   2   2   2     1204.01     1127.82      8.71 o 
   3   2   2     7621.01     7468.33     57.61 o 
   4   2   2     4009.32     3866.83     31.21 o 
   5   2   2     1082.03     1014.86      9.86 o 
   6   2   2      541.82      501.11      6.25 o 
   7   2   2     1023.18     1055.78     12.20 o 
   8   2   2     3264.53     3337.83     35.42 o 
   9   2   2        0.84       -1.34      2.11 o 
  10   2   2        2.06        0.53      2.38 o 
  11   2   2      202.23      189.44      6.81 o 
  12   2   2     1207.19     1236.42     17.40 o 
  13   2   2      318.61      288.17     10.84 o 
  14   2   2        5.36       -1.45      5.39 o 
  15   2   2      109.29      134.47      9.68 o 
  16   2   2        1.63       -3.63      5.98 o 
  17   2   2        1.48       -7.75      7.09 o 
   1   3   2      563.44      515.78      6.03 o 
   2   3   2     2813.79     2678.95     21.21 o 
   3   3   2      208.67      203.08      3.27 o 
   4   3   2     1908.56     1825.83     17.30 o 
   5   3   2        3.25        6.91      1.37 o 
   6   3   2      586.95      588.85      6.88 o 
   7   3   2     1323.61     1249.28     14.00 o 
   8   3   2      503.17      479.79      8.12 o 
   9   3   2      381.07      398.73      7.76 o 
  10   3   2        0.15       -1.86      2.51 o 
  11   3   2       85.60       83.00      4.68 o 
  12   3   2       36.62       29.17      3.99 o 
  13   3   2      191.31      179.57      8.63 o 
  14   3   2       50.95       45.53      9.86 o 
  15   3   2        0.15        2.20      6.79 o 
  16   3   2        1.81       -2.64      6.99 o 
  17   3   2       43.50       32.89     10.77 o 
   0   4   2       60.03       68.47      3.02 o 
   1   4   2      175.88      177.60      3.09 o 
   2   4   2        4.01       16.31      1.88 o 
   3   4   2     4201.19     4283.47     33.51 o 
   4   4   2       53.21       72.14      2.86 o 
   5   4   2      929.45     1031.15     10.90 o 
   6   4   2      698.22      641.74      7.84 o 
   7   4   2      398.55      395.08      6.14 o 
   8   4   2       80.58       83.62      3.27 o 
   9   4   2      504.73      495.89      7.74 o 
  10   4   2       30.77       27.62      3.11 o 
  11   4   2        6.38        5.39      3.14 o 
  12   4   2       70.25       75.77      5.04 o 
  13   4   2      233.63      235.93     11.52 o 
  14   4   2       33.69       30.62      9.39 o 
  15   4   2       20.73        2.35      7.90 o 
  16   4   2       54.88       55.19     13.64 o 
   1   5   2     4027.61     4283.78     35.05 o 
   2   5   2        0.50       -2.11      1.41 o 
   3   5   2        0.89        1.59      1.58 o 
   4   5   2       56.71       74.84      2.50 o 
   5   5   2      471.58      491.97      6.49 o 
   6   5   2      466.60      441.19      6.57 o 
   7   5   2      528.02      518.03      7.60 o 
   8   5   2       28.65       25.64      2.66 o 
   9   5   2     1026.65     1056.82     14.05 o 
  10   5   2        2.12        5.52      2.75 o 
  11   5   2      142.89      130.98      5.24 o 
  12   5   2      121.60      129.05      8.22 o 
  13   5   2       10.24        4.74      4.55 o 
  14   5   2        1.27       -0.44      5.02 o 
  15   5   2        9.91        5.59      5.68 o 
  16   5   2        3.64      -16.21     10.81 o 
   0   6   2      434.42      402.72      9.39 o 
   1   6   2      403.27      405.05      6.91 o 
   2   6   2      224.53      244.33      5.34 o 
   3   6   2       16.82       16.86      2.31 o 
   4   6   2      625.16      593.16      9.43 o 
   5   6   2      187.26      205.02      4.92 o 
   6   6   2      624.00      623.11      8.70 o 
   7   6   2      326.75      318.34      5.90 o 
   8   6   2      119.76      114.84      4.90 o 
   9   6   2      349.85      346.92      8.27 o 
  10   6   2      613.12      630.29     15.54 o 
  11   6   2       20.35       20.69      4.31 o 
  12   6   2       71.14       70.40      6.05 o 
  13   6   2        4.54       -3.27      6.91 o 
  14   6   2       57.03       53.61      8.14 o 
  15   6   2        5.29       18.57     11.34 o 
   1   7   2       40.40       43.57      3.24 o 
   2   7   2        6.35        7.39      2.42 o 
   3   7   2      616.88      605.62      9.98 o 
   4   7   2       64.00       59.78      3.73 o 
   5   7   2      100.76      105.37      4.75 o 
   6   7   2       76.46       84.37      5.81 o 
   7   7   2        1.34        0.97      2.76 o 
   8   7   2      166.28      157.17      5.96 o 
   9   7   2      153.64      150.88      6.37 o 
  10   7   2       19.80       14.86      4.11 o 
  11   7   2       24.52       21.05      4.10 o 
  12   7   2        4.34        8.23      4.76 o 
  13   7   2        0.18       -0.31      5.19 o 
   0   8   2      627.84      675.43     16.20 o 
   1   8   2      158.79      172.78      6.24 o 
   2   8   2       68.87       75.59      4.78 o 
   3   8   2        0.60        0.72      3.36 o 
   4   8   2      195.48      205.02      7.37 o 
   5   8   2       51.26       52.59      5.98 o 
   6   8   2       12.73       16.94      5.27 o 
   7   8   2       66.97       58.01      5.31 o 
   8   8   2        0.84       -4.66      3.85 o 
   9   8   2       31.87       34.50      4.62 o 
  10   8   2       23.30       22.28      4.58 o 
  11   8   2        0.34        7.78      5.21 o 
  12   8   2       15.38       12.28      7.01 o 
   1   9   2      153.62      147.10      7.53 o 
   2   9   2        0.65       -3.11      3.95 o 
   3   9   2       33.95       43.65      5.45 o 
   4   9   2        6.70        5.18      4.40 o 
   5   9   2       73.13       67.43      6.41 o 
   6   9   2        2.51        8.23      4.37 o 
   7   9   2       85.98       87.66      6.75 o 
   8   9   2        5.53        5.41      4.60 o 
   9   9   2        2.63        7.87      5.63 o 
   0  10   2       17.88       22.84      8.46 o 
   1  10   2       14.09        8.58      5.24 o 
   2  10   2       31.01       24.46      8.01 o 
   3  10   2        0.05       -1.50      4.97 o 
   4  10   2        2.17        5.15      5.66 o 
   5  10   2        0.41        3.75      5.67 o 
   6  10   2        9.93        3.26      5.54 o 
   1   1   3     5584.39     5215.79     34.47 o 
   2   1   3     4354.63     3873.67     31.97 o 
   3   1   3      370.42      334.93      4.67 o 
   4   1   3     1360.67     1252.75     11.35 o 
   5   1   3      267.46      252.60      4.23 o 
   6   1   3     2903.86     2750.54     22.42 o 
   7   1   3      934.23      923.25     10.16 o 
   8   1   3     1150.18     1227.74     12.80 o 
   9   1   3        0.40       -0.27      1.97 o 
  10   1   3       22.44       24.45      2.73 o 
  11   1   3      487.04      504.61      9.04 o 
  12   1   3      175.32      203.27      7.14 o 
  13   1   3        1.75       -1.52      4.48 o 
  14   1   3       29.48       29.17      6.66 o 
  15   1   3      203.96      208.84     11.41 o 
  16   1   3       21.40       28.29      7.04 o 
  17   1   3       45.01       52.95      8.63 o 
   0   2   3     3476.38     3581.28     54.80 o 
   1   2   3     1347.58     1280.69     10.26 o 
   2   2   3     2355.14     2279.84     16.76 o 
   3   2   3        7.77        8.26      1.18 o 
   4   2   3     2986.01     3032.84     26.42 o 
   5   2   3       50.81       49.55      2.26 o 
   6   2   3     1646.89     1736.58     15.17 o 
   7   2   3      595.20      566.46      9.04 o 
   8   2   3     2061.67     2210.75     22.36 o 
   9   2   3      213.21      229.94      6.03 o 
  10   2   3      987.55      897.53     12.38 o 
  11   2   3      154.02      150.17      5.30 o 
  12   2   3       32.29       23.05      3.87 o 
  13   2   3       80.94       72.74      6.62 o 
  14   2   3       77.42       93.62      8.39 o 
  15   2   3        0.34        2.38      5.96 o 
  16   2   3        0.35       -1.39      6.03 o 
  17   2   3       19.06       30.11     10.94 o 
   1   3   3      101.18      111.61      3.35 o 
   2   3   3       78.49       83.22      2.22 o 
   3   3   3     1002.27      981.46      9.05 o 
   4   3   3      251.21      236.88      4.21 o 
   5   3   3      295.31      301.47      6.40 o 
   6   3   3     2447.05     2428.19     23.84 o 
   7   3   3     1749.34     1794.35     16.95 o 
   8   3   3      547.59      486.76      7.73 o 
   9   3   3       71.92       75.50      3.78 o 
  10   3   3       11.36       11.52      2.84 o 
  11   3   3      569.67      575.00     11.32 o 
  12   3   3      408.20      423.13     11.01 o 
  13   3   3       59.73       49.40      5.95 o 
  14   3   3        1.22       -4.12      5.36 o 
  15   3   3      212.63      191.64     12.95 o 
  16   3   3       58.61       80.98     10.49 o 
  17   3   3        1.62        8.83      9.52 o 
   0   4   3     2331.58     2278.96     28.59 o 
   1   4   3      885.80      870.75      8.40 o 
   2   4   3     1232.04     1218.44     12.50 o 
   3   4   3      441.90      474.81      7.18 o 
   4   4   3       67.62       61.12      2.63 o 
   5   4   3       98.35       96.23      3.38 o 
   6   4   3      128.63      146.70      4.50 o 
   7   4   3       72.82       62.59      2.60 o 
   8   4   3       92.90      107.15      3.96 o 
   9   4   3       72.36       72.83      3.39 o 
  10   4   3      102.89      101.76      4.11 o 
  11   4   3       23.12       25.13      3.32 o 
  12   4   3        0.53        3.75      3.49 o 
  13   4   3       12.29        5.76      4.52 o 
  14   4   3       43.15       39.40      6.90 o 
  15   4   3       10.30       21.01      7.51 o 
  16   4   3       20.14       19.72      7.95 o 
   1   5   3        0.00        2.39      1.81 o 
   2   5   3     1861.46     1925.22     17.52 o 
   3   5   3      248.57      288.50      5.85 o 
   4   5   3       17.05       19.51      2.22 o 
   5   5   3       33.19       37.28      3.16 o 
   6   5   3        7.90        5.66      1.92 o 
   7   5   3      577.46      575.61      7.91 o 
   8   5   3      374.82      351.98      6.39 o 
   9   5   3      100.11      100.52      4.48 o 
  10   5   3      243.94      256.69      6.91 o 
  11   5   3      141.34      135.92      5.55 o 
  12   5   3        0.46       -1.16      4.12 o 
  13   5   3        0.12       -2.00      6.58 o 
  14   5   3        0.66       -3.90      9.10 o 
  15   5   3       39.31       31.96      7.36 o 
   0   6   3     2379.76     2459.75     33.00 o 
   1   6   3       35.21       33.18      2.58 o 
   2   6   3        5.36        3.97      1.94 o 
   3   6   3      128.83      138.97      3.86 o 
   4   6   3      406.09      434.17      7.07 o 
   5   6   3       15.85       22.28      2.31 o 
   6   6   3      761.38      747.85     10.01 o 
   7   6   3        0.57        0.85      2.18 o 
   8   6   3      155.00      152.67      5.11 o 
   9   6   3      104.64      106.86      4.96 o 
  10   6   3       57.46       46.79      4.27 o 
  11   6   3        5.92        2.21      3.76 o 
  12   6   3       16.90       14.87      6.15 o 
  13   6   3       10.06       -6.53      5.46 o 
  14   6   3        0.00       -0.52      5.86 o 
   1   7   3       63.95       76.23      3.76 o 
   2   7   3       22.64       22.96      2.85 o 
   3   7   3      211.87      207.48      6.35 o 
   4   7   3      661.69      680.17     11.30 o 
   5   7   3       11.17       11.54      2.94 o 
   6   7   3       70.95       77.32      5.70 o 
   7   7   3      201.55      204.97      7.63 o 
   8   7   3       64.60       63.97      4.28 o 
   9   7   3      167.15      154.46      5.93 o 
  10   7   3        2.02        7.22      3.49 o 
  11   7   3       63.37       62.58      5.98 o 
  12   7   3      183.90      200.45      8.84 o 
  13   7   3       33.02       18.05      6.80 o 
   0   8   3      346.33      328.92     17.47 o 
   1   8   3       30.34       24.15      3.76 o 
   2   8   3       47.66       47.45      5.75 o 
   3   8   3      147.65      172.63      6.38 o 
   4   8   3     1362.57     1381.65     20.85 o 
   5   8   3        1.77        3.22      4.14 o 
   6   8   3        6.21        3.70      3.74 o 
   7   8   3       73.19       77.87      5.70 o 
   8   8   3       77.24       82.53      5.89 o 
   9   8   3        1.73       -0.50      3.54 o 
  10   8   3       26.71       24.51      4.53 o 
  11   8   3        5.11        1.55      4.39 o 
  12   8   3        0.17       -1.64     10.66 o 
   1   9   3        1.30       -5.68      3.79 o 
   2   9   3      209.35      186.44      8.17 o 
   3   9   3        1.81        0.78      4.03 o 
   4   9   3        0.42        0.26      4.10 o 
   5   9   3        6.90        6.53      4.13 o 
   6   9   3        0.13       -0.54      4.03 o 
   7   9   3        1.31        5.02      4.16 o 
   8   9   3        1.97        1.84      4.32 o 
   9   9   3       47.02       42.60      5.91 o 
   0  10   3      125.82      125.15     12.84 o 
   1  10   3       49.03       41.70      6.47 o 
   2  10   3        1.52       -3.15      4.79 o 
   3  10   3        0.84        5.46      5.30 o 
   4  10   3      179.34      182.38     10.47 o 
   5  10   3       38.18       41.67      8.03 o 
   6  10   3        0.01       -1.01      6.02 o 
   0   0   4    13813.35    13401.39    264.50 o 
   1   0   4     3656.79     3549.99     34.91 o 
   2   0   4      687.09      660.90      8.44 o 
   3   0   4      964.28      862.06      9.57 o 
   4   0   4        0.68        1.17      1.22 o 
   5   0   4     9063.67     8933.76     81.01 o 
   6   0   4       18.95       25.99      3.49 o 
   7   0   4       62.42       50.68      3.53 o 
   8   0   4     1100.73     1000.04     26.11 o 
   9   0   4      616.28      604.61     14.80 o 
  10   0   4      723.78      776.12     21.47 o 
  11   0   4      705.43      773.10     15.64 o 
  12   0   4        0.26        3.02      4.09 o 
  13   0   4        2.24       -4.97      6.15 o 
  14   0   4       28.97       43.00      9.48 o 
  15   0   4       22.12       34.48      9.80 o 
  16   0   4      133.15      159.14     19.63 o 
  17   0   4        0.80       -3.91      9.08 o 
   1   1   4     9745.39     9281.80     62.67 o 
   2   1   4     2074.09     1970.18     15.76 o 
   3   1   4      766.57      688.51      7.15 o 
   4   1   4     2036.21     1856.49     15.35 o 
   5   1   4      306.38      290.53      4.13 o 
   6   1   4      735.66      697.38      7.95 o 
   7   1   4      305.04      295.77      5.24 o 
   8   1   4     1693.67     1701.56     17.23 o 
   9   1   4      282.81      291.61      5.94 o 
  10   1   4      255.16      256.64      6.42 o 
  11   1   4       10.83        9.25      2.87 o 
  12   1   4       71.46       76.74      4.59 o 
  13   1   4        0.35       -5.92      3.95 o 
  14   1   4       59.52       72.74      7.63 o 
  15   1   4       76.90       74.95     11.26 o 
  16   1   4       23.49       17.26     11.52 o 
  17   1   4        5.83        7.50      8.31 o 
   0   2   4      305.70      268.67      6.41 o 
   1   2   4      253.26      208.88      3.19 o 
   2   2   4      897.74      851.75      8.01 o 
   3   2   4      832.48      769.41      8.03 o 
   4   2   4      145.19      135.10      4.41 o 
   5   2   4     1908.67     1980.09     20.93 o 
   6   2   4      474.85      502.39      6.59 o 
   7   2   4       15.09        9.85      1.67 o 
   8   2   4        4.71        5.24      1.85 o 
   9   2   4     1553.12     1535.18     16.40 o 
  10   2   4      692.95      701.26     10.65 o 
  11   2   4      296.03      278.27      7.06 o 
  12   2   4       10.81        5.20      3.90 o 
  13   2   4       36.61       29.56      5.54 o 
  14   2   4      407.32      400.52     14.43 o 
  15   2   4      224.00      241.58     20.87 o 
  16   2   4      219.72      245.75     14.77 o 
  17   2   4        0.44      -10.43      7.42 o 
   1   3   4     2418.71     2373.61     22.12 o 
   2   3   4       82.05       89.43      2.43 o 
   3   3   4      729.19      741.66      7.85 o 
   4   3   4      234.72      253.50      4.23 o 
   5   3   4     1890.61     1860.49     18.04 o 
   6   3   4      124.42      142.41      4.70 o 
   7   3   4       73.92       56.01      2.85 o 
   8   3   4       96.52      100.48      3.68 o 
   9   3   4       59.94       49.33      3.19 o 
  10   3   4      100.38       99.92      4.21 o 
  11   3   4       32.79       32.93      4.09 o 
  12   3   4       82.98       82.12      5.40 o 
  13   3   4      403.79      402.62     12.94 o 
  14   3   4       76.43       69.22      6.93 o 
  15   3   4      166.68      144.19      9.85 o 
  16   3   4       19.78        5.93      6.55 o 
  17   3   4        0.01       -3.74      7.80 o 
   0   4   4      407.20      449.34      7.97 o 
   1   4   4       76.96       75.61      2.58 o 
   2   4   4       13.52       13.38      1.95 o 
   3   4   4      870.41      910.00      9.94 o 
   4   4   4     2710.51     2979.47     24.66 o 
   5   4   4     1993.75     1971.20     20.55 o 
   6   4   4       22.35       32.20      2.84 o 
   7   4   4       37.73       31.87      3.02 o 
   8   4   4      652.04      672.51      9.20 o 
   9   4   4      182.42      180.25      5.45 o 
  10   4   4      211.98      215.03      5.75 o 
  11   4   4       54.62       57.45      4.43 o 
  12   4   4      230.42      207.86      7.57 o 
  13   4   4        7.23        5.45      4.03 o 
  14   4   4        0.86       -5.17      5.01 o 
  15   4   4       74.82       69.41      9.28 o 
  16   4   4       30.36       26.85      8.02 o 
   1   5   4     1560.86     1620.43     15.22 o 
   2   5   4      110.77      149.14      4.30 o 
   3   5   4      564.24      516.94      8.14 o 
   4   5   4       87.39      101.59      5.31 o 
   5   5   4      115.23      123.91      4.40 o 
   6   5   4       63.60       68.23      3.66 o 
   7   5   4       20.42       22.95      3.05 o 
   8   5   4       12.01       10.45      2.53 o 
   9   5   4      165.96      163.50      4.98 o 
  10   5   4      151.25      142.23      5.94 o 
  11   5   4      163.50      159.32      6.19 o 
  12   5   4       12.37        8.01      3.92 o 
  13   5   4       13.40        7.07      4.77 o 
  14   5   4        0.37       -0.07      5.49 o 
  15   5   4        8.01       -5.71      6.08 o 
   0   6   4      176.85      199.81      6.81 o 
   1   6   4      163.48      159.83      4.34 o 
   2   6   4       73.56       78.35      3.01 o 
   3   6   4       52.80       49.31      2.51 o 
   4   6   4       17.41       22.65      3.13 o 
   5   6   4       33.69       27.49      3.47 o 
   6   6   4       33.17       33.03      3.50 o 
   7   6   4       99.01       95.74      4.15 o 
   8   6   4       94.60       96.87      4.21 o 
   9   6   4      726.11      711.64     11.83 o 
  10   6   4        7.55        9.78      3.51 o 
  11   6   4      119.66      115.52      7.23 o 
  12   6   4        0.30       -2.62      5.09 o 
  13   6   4      174.51      191.15      9.34 o 
  14   6   4        6.00       -3.42      6.12 o 
   1   7   4      140.53      124.85      4.52 o 
   2   7   4      151.31      158.38      5.05 o 
   3   7   4      273.77      286.17      6.62 o 
   4   7   4       12.70       17.55      2.90 o 
   5   7   4        4.72        8.25      3.39 o 
   6   7   4      100.48       95.32      4.63 o 
   7   7   4        2.41        2.69      2.82 o 
   8   7   4       20.23       17.45      3.06 o 
   9   7   4       41.87       35.26      5.65 o 
  10   7   4        0.61       -0.01      3.52 o 
  11   7   4        5.33        3.39      5.00 o 
  12   7   4       27.06       17.05      5.03 o 
  13   7   4        0.11        3.36      6.22 o 
   0   8   4      235.56      234.52     10.80 o 
   1   8   4        0.17       -4.26      3.22 o 
   2   8   4      105.54      108.72      6.11 o 
   3   8   4        5.03        5.28      3.57 o 
   4   8   4       42.47       38.74      4.70 o 
   5   8   4       87.03       90.01      6.81 o 
   6   8   4      188.44      180.66      7.67 o 
   7   8   4       78.41       66.81      5.44 o 
   8   8   4        2.44        0.28      3.73 o 
   9   8   4        3.86        1.82      3.70 o 
  10   8   4       78.15       80.07      7.47 o 
  11   8   4        1.04        6.56      4.43 o 
   1   9   4      251.85      237.29      9.82 o 
   2   9   4       30.49       26.45      6.57 o 
   3   9   4       73.71       81.07      6.08 o 
   4   9   4       27.64       39.90      5.17 o 
   5   9   4        9.55        8.11      4.07 o 
   6   9   4       11.81       18.32      4.65 o 
   7   9   4       34.55       36.42      5.11 o 
   8   9   4        7.52        2.65      4.62 o 
   9   9   4        7.84       10.29      4.87 o 
   0  10   4       11.94       26.56      8.70 o 
   1  10   4        1.91       -2.36      4.76 o 
   2  10   4       22.60       18.75      5.85 o 
   3  10   4       10.67       10.05      5.60 o 
   4  10   4       17.84       10.38      6.53 o 
   5  10   4       27.66       26.99      6.53 o 
   6  10   4       35.73       30.26      6.69 o 
   1   1   5     4083.17     3848.47     26.12 o 
   2   1   5      506.26      452.69      5.26 o 
   3   1   5      641.29      641.60      7.33 o 
   4   1   5      202.93      194.85      3.70 o 
   5   1   5      974.09      994.54      9.56 o 
   6   1   5        2.97        7.31      1.44 o 
   7   1   5     1377.32     1480.11     15.12 o 
   8   1   5      258.71      286.99      5.60 o 
   9   1   5     1352.33     1367.33     14.45 o 
  10   1   5      119.53      136.37      4.74 o 
  11   1   5      238.34      243.33      6.54 o 
  12   1   5      159.06      129.11      5.95 o 
  13   1   5        1.92       -6.20      4.13 o 
  14   1   5       28.00       33.52      6.68 o 
  15   1   5       99.15      120.67      9.52 o 
  16   1   5        7.12       10.31      7.07 o 
  17   1   5       14.82       15.19      8.37 o 
   0   2   5     5215.23     5176.11     55.70 o 
   1   2   5     1787.74     1740.36     14.45 o 
   2   2   5      366.28      323.53      4.80 o 
   3   2   5     1678.77     1647.23     15.51 o 
   4   2   5      889.52      835.17      9.98 o 
   5   2   5     2338.84     2284.85     25.49 o 
   6   2   5        0.11       -1.55      1.04 o 
   7   2   5     1098.18     1141.74     12.40 o 
   8   2   5       50.83       76.22      3.54 o 
   9   2   5      324.43      357.14      6.36 o 
  10   2   5       49.41       40.19      3.02 o 
  11   2   5      415.46      413.42      8.06 o 
  12   2   5       87.91       91.51      5.64 o 
  13   2   5      609.28      653.35     14.31 o 
  14   2   5       35.59       38.02      6.20 o 
  15   2   5        2.14       -5.66      5.15 o 
  16   2   5       41.45       21.43      7.06 o 
  17   2   5       39.75       47.09     11.50 o 
   1   3   5     2145.70     2049.75     19.68 o 
   2   3   5      583.17      570.71      6.81 o 
   3   3   5      198.08      211.67      3.81 o 
   4   3   5      384.92      352.35      7.03 o 
   5   3   5     1560.89     1577.10     15.18 o 
   6   3   5       12.14        4.74      1.81 o 
   7   3   5      129.11      129.48      3.70 o 
   8   3   5       84.17       85.40      3.36 o 
   9   3   5      105.35      114.55      6.29 o 
  10   3   5        4.90        2.26      2.37 o 
  11   3   5        7.35        8.45      3.00 o 
  12   3   5      157.02      145.11      6.46 o 
  13   3   5        1.34       -5.21      3.48 o 
  14   3   5      103.20       83.60      8.01 o 
  15   3   5        3.35       -8.24      5.49 o 
  16   3   5        6.66       -2.23      6.76 o 
  17   3   5        1.20       -3.27      6.41 o 
   0   4   5       48.10       61.25      2.74 o 
   1   4   5      499.27      530.93      7.36 o 
   2   4   5      479.42      529.42      7.57 o 
   3   4   5       26.87       32.10      2.17 o 
   4   4   5        2.48        3.28      1.88 o 
   5   4   5        2.62        0.23      1.87 o 
   6   4   5      620.15      656.03      9.21 o 
   7   4   5        0.55        4.03      2.36 o 
   8   4   5        4.87        5.85      1.75 o 
   9   4   5      148.65      150.69      4.79 o 
  10   4   5        7.48        6.29      2.68 o 
  11   4   5       24.57       26.39      3.56 o 
  12   4   5        0.16       -2.93      3.76 o 
  13   4   5       89.43       86.90      9.49 o 
  14   4   5       10.29        4.81      5.78 o 
  15   4   5        0.01       17.10      7.09 o 
  16   4   5       11.36       23.79     14.84 o 
   1   5   5     1284.93     1367.63     12.75 o 
   2   5   5       18.46       24.66      2.45 o 
   3   5   5      632.95      677.52     10.33 o 
   4   5   5       10.23       11.32      2.25 o 
   5   5   5      774.18      796.12     12.00 o 
   6   5   5        0.14       -2.16      2.34 o 
   7   5   5      767.72      807.93     11.82 o 
   8   5   5      234.16      229.08      6.61 o 
   9   5   5      315.59      313.77      6.76 o 
  10   5   5        0.00        0.96      2.85 o 
  11   5   5       14.32        9.35      3.55 o 
  12   5   5        3.30        0.85      5.54 o 
  13   5   5        1.28       -1.40      4.30 o 
  14   5   5       67.21       47.23      7.55 o 
  15   5   5        9.68       -1.81     10.49 o 
   0   6   5      157.62      133.63      6.14 o 
   1   6   5       60.18       59.41      2.79 o 
   2   6   5       60.10       63.12      3.09 o 
   3   6   5       25.49       24.75      2.99 o 
   4   6   5      145.70      131.88      5.60 o 
   5   6   5       68.00       58.64      4.57 o 
   6   6   5       55.99       56.53      4.48 o 
   7   6   5        4.25        2.38      3.24 o 
   8   6   5      520.56      495.23      8.36 o 
   9   6   5       76.27       82.98      4.62 o 
  10   6   5       34.69       43.28      4.34 o 
  11   6   5        2.70       -5.09      3.79 o 
  12   6   5       78.02       73.74      6.96 o 
  13   6   5        3.14        2.53      4.98 o 
  14   6   5        0.64        2.65      6.14 o 
   1   7   5       52.93       47.31      3.36 o 
   2   7   5      150.70      144.50      4.88 o 
   3   7   5       13.00       18.35      2.81 o 
   4   7   5      527.67      500.13      9.10 o 
   5   7   5       62.68       47.25      3.34 o 
   6   7   5        0.23        2.10      2.57 o 
   7   7   5      168.99      182.21      6.17 o 
   8   7   5       12.84       10.29      3.20 o 
   9   7   5       10.35        8.08      3.43 o 
  10   7   5       26.03       20.51      4.22 o 
  11   7   5        0.03       -2.87      3.95 o 
  12   7   5       28.43       20.12      4.98 o 
  13   7   5        0.32       11.28      5.32 o 
   0   8   5      406.77      406.02     13.89 o 
   1   8   5      407.51      392.57      9.65 o 
   2   8   5       12.03       15.62      3.83 o 
   3   8   5      332.03      318.43      9.13 o 
   4   8   5      584.82      549.59     15.60 o 
   5   8   5       13.00       14.89      4.27 o 
   6   8   5       12.61       12.07      3.85 o 
   7   8   5       50.22       55.91      4.87 o 
   8   8   5       89.44       77.00      5.47 o 
   9   8   5       23.88       33.07      4.49 o 
  10   8   5       18.34       15.86      4.39 o 
  11   8   5        0.78        2.59      3.81 o 
   1   9   5        1.96        0.77      3.83 o 
   2   9   5      104.80       89.50      6.27 o 
   3   9   5        2.88        0.18      3.96 o 
   4   9   5       54.29       54.34      5.39 o 
   5   9   5       88.06       72.70      5.79 o 
   6   9   5       19.90       20.55      4.59 o 
   7   9   5       61.37       55.15      5.59 o 
   8   9   5        9.40        5.62      4.40 o 
   9   9   5       15.96       23.07      5.46 o 
   0  10   5       28.91       42.84      9.50 o 
   1  10   5        0.21        9.00      5.18 o 
   2  10   5        9.90        3.37      5.69 o 
   3  10   5        7.82        1.02      5.26 o 
   4  10   5       20.48       18.56      5.11 o 
   5  10   5       15.85       12.91      6.05 o 
   0   0   6    94929.16    98458.23   1424.75 o 
   1   0   6      579.10      525.42      6.94 o 
   2   0   6    13914.76    13818.66    142.13 o 
   3   0   6      949.95      890.29     10.91 o 
   4   0   6      236.32      244.17      4.51 o 
   5   0   6        0.24       -2.40      1.61 o 
   6   0   6     1038.92     1095.85     19.16 o 
   7   0   6       16.36        8.32      2.80 o 
   8   0   6        0.43       -2.04      2.33 o 
   9   0   6      705.80      691.11     13.74 o 
  10   0   6      976.75      991.39     17.87 o 
  11   0   6       29.91       23.62      4.32 o 
  12   0   6       70.78       72.27      6.78 o 
  13   0   6      234.21      244.79     12.86 o 
  14   0   6       49.17       60.86      8.52 o 
  15   0   6        0.96        4.58      6.41 o 
  16   0   6       27.57       18.59      9.79 o 
  17   0   6        0.20       -5.83      7.14 o 
   1   1   6       10.80       10.43      0.98 o 
   2   1   6     1475.75     1380.09     12.02 o 
   3   1   6       85.18       84.45      2.11 o 
   4   1   6        0.00       -0.45      0.85 o 
   5   1   6      101.63      104.75      2.72 o 
   6   1   6     1223.77     1292.93     12.77 o 
   7   1   6       89.47       93.90      3.07 o 
   8   1   6      599.07      639.94      8.76 o 
   9   1   6       15.32       17.88      2.33 o 
  10   1   6       82.34       69.33      3.50 o 
  11   1   6       14.78        9.80      2.79 o 
  12   1   6       45.91       47.59      5.91 o 
  13   1   6       31.26       31.16      4.98 o 
  14   1   6       24.95       15.54      5.24 o 
  15   1   6       10.57        4.98      5.43 o 
  16   1   6        7.97       12.01      6.36 o 
  17   1   6       12.49        7.36      6.87 o 
   0   2   6       46.11       36.29      2.41 o 
   1   2   6      110.51      128.10      2.65 o 
   2   2   6        0.99       -0.20      0.96 o 
   3   2   6      206.13      220.76      3.70 o 
   4   2   6      157.82      202.83      4.70 o 
   5   2   6      383.36      373.32      7.49 o 
   6   2   6      256.39      248.48      8.07 o 
   7   2   6       35.07       27.31      1.99 o 
   8   2   6       33.54       38.03      2.48 o 
   9   2   6       58.42       65.18      3.17 o 
  10   2   6        0.08       -2.29      2.18 o 
  11   2   6        7.18        5.52      2.68 o 
  12   2   6      502.20      524.33     11.35 o 
  13   2   6       89.13      101.97      6.58 o 
  14   2   6       58.26       47.30      6.44 o 
  15   2   6       13.81       13.28      6.32 o 
  16   2   6        1.94       -4.70      5.67 o 
  17   2   6        2.23       -4.15      6.91 o 
   1   3   6      235.02      217.10      4.89 o 
   2   3   6      982.30     1060.51     11.17 o 
   3   3   6       13.66        8.98      1.60 o 
   4   3   6       68.11       83.09      2.83 o 
   5   3   6       76.78       82.22      2.99 o 
   6   3   6      919.67      935.72     10.76 o 
   7   3   6        0.35        2.88      1.94 o 
   8   3   6      839.78      849.23     11.52 o 
   9   3   6       14.84       10.45      3.42 o 
  10   3   6       59.20       50.20      3.69 o 
  11   3   6       37.88       41.03      4.08 o 
  12   3   6      552.49      544.76     12.57 o 
  13   3   6       32.52       34.96      5.46 o 
  14   3   6        0.83        8.96     10.63 o 
  15   3   6       50.38       70.19      9.41 o 
  16   3   6       90.92       82.25     10.34 o 
   0   4   6      315.62      364.06      7.48 o 
   1   4   6      550.28      576.19      7.38 o 
   2   4   6      601.00      587.78     10.65 o 
   3   4   6       36.81       38.12      2.39 o 
   4   4   6     2961.56     3166.51     28.87 o 
   5   4   6        4.90        7.92      2.19 o 
   6   4   6       40.56       26.87      2.80 o 
   7   4   6       24.24       27.42      2.77 o 
   8   4   6      110.78      128.11      4.66 o 
   9   4   6       26.41       29.75      2.56 o 
  10   4   6       38.59       26.38      2.81 o 
  11   4   6       80.11       81.78      7.42 o 
  12   4   6        0.01       -4.18      3.76 o 
  13   4   6       78.92       91.12      6.30 o 
  14   4   6       22.45       14.26      6.20 o 
  15   4   6       35.15       51.06      8.02 o 
  16   4   6      130.47      133.81     12.30 o 
   1   5   6       49.25       45.43      2.22 o 
   2   5   6        0.53       -2.40      1.64 o 
   3   5   6      192.06      208.17      6.57 o 
   4   5   6       16.70       36.23      3.62 o 
   5   5   6      102.82       91.03      4.30 o 
   6   5   6      537.05      516.29      9.67 o 
   7   5   6      281.72      282.67      7.56 o 
   8   5   6       80.78       83.50      4.27 o 
   9   5   6      349.76      344.97      6.87 o 
  10   5   6        5.67        0.64      2.80 o 
  11   5   6       76.21       70.06      5.30 o 
  12   5   6        2.41        1.87      3.65 o 
  13   5   6       37.27       35.47      5.39 o 
  14   5   6        5.95       -6.11      5.63 o 
  15   5   6        1.20        6.69      6.53 o 
   0   6   6      129.41      154.37      5.32 o 
   1   6   6      254.65      271.15      6.92 o 
   2   6   6      361.42      357.11      6.56 o 
   3   6   6       10.24        7.29      2.66 o 
   4   6   6      126.50      125.09      6.79 o 
   5   6   6       48.41       46.46      4.81 o 
   6   6   6      248.01      246.42      7.67 o 
   7   6   6        9.94        5.89      3.54 o 
   8   6   6       81.62       81.42      6.09 o 
   9   6   6        0.00       -1.50      2.62 o 
  10   6   6      378.01      386.30      9.69 o 
  11   6   6       92.72       88.55      5.94 o 
  12   6   6      134.91      119.30      6.77 o 
  13   6   6        1.85       -0.09      4.76 o 
  14   6   6        0.93        0.01      6.10 o 
   1   7   6        1.45       -0.51      2.52 o 
   2   7   6      479.85      449.92      8.74 o 
   3   7   6       28.98       31.15      3.97 o 
   4   7   6      210.64      221.00      8.74 o 
   5   7   6        2.49       -0.57      5.57 o 
   6   7   6        1.99        9.28      9.30 o 
   7   7   6       49.63       44.47      7.60 o 
   8   7   6      274.90      266.69     13.79 o 
   9   7   6       46.34       44.18      4.02 o 
  10   7   6       96.48      102.96      8.36 o 
  11   7   6       94.24       93.15      6.03 o 
  12   7   6        0.50       -1.68      4.39 o 
  13   7   6        9.67       10.62      5.21 o 
   0   8   6       23.06       16.55      5.12 o 
   1   8   6        3.95        5.67      3.39 o 
   2   8   6       21.78       29.15      4.01 o 
   3   8   6       74.37       67.37      4.83 o 
   4   8   6       88.00       84.77      8.42 o 
   5   8   6        0.36       -1.68      3.19 o 
   6   8   6       29.24       24.24      4.70 o 
   7   8   6       15.12       11.62      3.49 o 
   8   8   6       45.97       45.26      5.16 o 
   9   8   6        4.24        8.68      3.50 o 
  10   8   6       45.66       39.88      4.34 o 
  11   8   6       32.68       25.02      4.83 o 
   1   9   6        0.00        1.84      3.94 o 
   2   9   6       45.81       44.95      5.09 o 
   3   9   6        4.00       -1.95      3.77 o 
   4   9   6        3.12       -0.55      3.83 o 
   5   9   6       39.42       42.64      4.99 o 
   6   9   6        0.43       -1.72      4.39 o 
   7   9   6       12.93        7.72      4.38 o 
   8   9   6        4.55       20.70      5.09 o 
   9   9   6        9.35        0.65      5.51 o 
   0  10   6        9.19       -9.21      6.57 o 
   1  10   6       20.79       20.68      6.25 o 
   2  10   6        5.96        2.81      5.27 o 
   3  10   6       45.53       37.28      5.67 o 
   4  10   6       15.48       15.75      6.51 o 
   5  10   6        0.04        2.97      4.51 o 
   1   1   7     3521.55     3445.50     26.50 o 
   2   1   7     1347.06     1307.01     11.02 o 
   3   1   7      200.42      203.84      3.23 o 
   4   1   7      819.62      827.39      8.40 o 
   5   1   7        0.05        1.66      1.30 o 
   6   1   7        9.69       16.47      1.80 o 
   7   1   7     1558.74     1634.37     16.58 o 
   8   1   7       13.95        9.09      2.26 o 
   9   1   7      146.50      145.61      4.97 o 
  10   1   7      278.98      283.77      7.07 o 
  11   1   7      206.00      222.98      6.35 o 
  12   1   7       35.41       31.47      4.01 o 
  13   1   7       32.13       31.89      5.01 o 
  14   1   7       95.98       98.43      7.16 o 
  15   1   7       47.86       34.13      5.79 o 
  16   1   7       22.20       28.38      7.34 o 
  17   1   7        0.26        1.52      6.98 o 
   0   2   7     1367.22     1387.42     14.62 o 
   1   2   7       83.73       67.69      2.16 o 
   2   2   7       83.85       78.32      2.25 o 
   3   2   7     1086.15     1084.86     10.85 o 
   4   2   7        1.54        0.79      1.29 o 
   5   2   7     4522.02     4651.95     54.93 o 
   6   2   7        0.31       -1.61      1.19 o 
   7   2   7        9.59       17.44      1.84 o 
   8   2   7        1.13        3.54      1.84 o 
   9   2   7      493.00      517.18      7.82 o 
  10   2   7       20.84       24.56      2.75 o 
  11   2   7       91.06       79.70      6.06 o 
  12   2   7       14.79       11.10      3.88 o 
  13   2   7      156.76      159.35     10.40 o 
  14   2   7        8.09        4.30      8.09 o 
  15   2   7       16.51       16.30      7.30 o 
  16   2   7       30.71       52.66     10.57 o 
  17   2   7        8.18       12.42      9.51 o 
   1   3   7     2200.38     2256.86     20.71 o 
   2   3   7       60.96       61.00      2.59 o 
   3   3   7      196.78      197.87      4.28 o 
   4   3   7      115.41      113.98      3.43 o 
   5   3   7      257.11      263.53      5.12 o 
   6   3   7        8.21       13.31      2.15 o 
   7   3   7       29.71       30.17      2.69 o 
   8   3   7      192.29      206.84      4.76 o 
   9   3   7       35.26       33.29      3.78 o 
  10   3   7      113.71      124.09      5.72 o 
  11   3   7       67.53       57.90      4.85 o 
  12   3   7       15.67       18.69      4.60 o 
  13   3   7       47.69       49.87      6.01 o 
  14   3   7        6.48        7.51      6.43 o 
  15   3   7      160.72      152.10     13.91 o 
  16   3   7        5.84        9.96      7.59 o 
   0   4   7      182.56      189.80      4.69 o 
   1   4   7      474.32      470.91      7.40 o 
   2   4   7      104.00      114.31      3.65 o 
   3   4   7     1201.25     1210.85     14.96 o 
   4   4   7      479.71      494.75      9.20 o 
   5   4   7      203.62      198.00      5.82 o 
   6   4   7        2.31        2.25      2.08 o 
   7   4   7        8.56        9.60      2.56 o 
   8   4   7      480.93      498.63     10.10 o 
   9   4   7        6.49        1.82      2.00 o 
  10   4   7       81.19       91.00      4.39 o 
  11   4   7        0.00       -1.52      3.17 o 
  12   4   7        0.42       -5.49      3.66 o 
  13   4   7        3.57        6.95      4.45 o 
  14   4   7       23.48       14.45      7.64 o 
  15   4   7        1.28        6.10      6.33 o 
  16   4   7       39.29       28.78      9.26 o 
   1   5   7     1199.40     1213.90     16.19 o 
   2   5   7      337.13      408.93      7.32 o 
   3   5   7      222.45      223.82      5.54 o 
   4   5   7        3.15        1.79      2.35 o 
   5   5   7       13.97        9.43      2.77 o 
   6   5   7       18.24       24.45      3.27 o 
   7   5   7        8.78        6.86      3.88 o 
   8   5   7       20.52       17.86      3.69 o 
   9   5   7       14.67       10.51      4.59 o 
  10   5   7      110.27      127.24      5.39 o 
  11   5   7      139.45      144.62      6.23 o 
  12   5   7        4.19       -0.26      3.84 o 
  13   5   7       46.94       49.00      5.74 o 
  14   5   7        4.73        3.54      8.21 o 
  15   5   7       20.48       19.09      7.12 o 
   0   6   7      170.12      190.54      6.70 o 
   1   6   7      213.29      220.94      4.61 o 
   2   6   7      129.04      135.43      5.24 o 
   3   6   7       10.31       15.99      3.06 o 
   4   6   7      262.36      285.11      9.20 o 
   5   6   7      446.34      443.35     10.76 o 
   6   6   7       28.52       24.15      3.85 o 
   7   6   7      129.05      134.29      6.89 o 
   8   6   7      167.03      178.24      9.36 o 
   9   6   7       17.76        5.18      5.25 o 
  10   6   7       58.71       58.30      4.52 o 
  11   6   7       85.08       85.22      5.64 o 
  12   6   7       91.34       97.92      6.38 o 
  13   6   7        0.68        1.18      4.68 o 
  14   6   7        0.39       -1.50      6.13 o 
   1   7   7      397.56      417.20      8.95 o 
   2   7   7      151.20      158.03      5.56 o 
   3   7   7       49.76       50.08      3.38 o 
   4   7   7       79.73       77.45      6.88 o 
   5   7   7      582.67      574.95     18.47 o 
   6   7   7        1.28        7.53      6.92 o 
   7   7   7      426.64      439.24     16.91 o 
   8   7   7      114.19      107.48      7.80 o 
   9   7   7       69.01       67.98      8.12 o 
  10   7   7        1.01        0.09      3.30 o 
  11   7   7       16.04       21.64      4.37 o 
  12   7   7       62.90       65.63      5.83 o 
   0   8   7       32.92       25.94      5.56 o 
   1   8   7      416.07      398.75     11.92 o 
   2   8   7       29.17       33.11      4.05 o 
   3   8   7      376.33      387.74      9.36 o 
   4   8   7      117.98      129.80     11.93 o 
   5   8   7      118.34      115.89      6.49 o 
   6   8   7      225.47      226.94      8.94 o 
   7   8   7       68.34       74.01      9.20 o 
   8   8   7       16.22       16.21      3.70 o 
   9   8   7        4.61       -1.12      3.70 o 
  10   8   7       28.90       19.00      4.10 o 
  11   8   7        1.51        1.32      4.14 o 
   1   9   7       13.01       12.62      4.23 o 
   2   9   7       13.49       15.24      4.21 o 
   3   9   7       61.36       52.76      5.23 o 
   4   9   7       13.41        8.23      3.99 o 
   5   9   7       11.51       19.29      4.17 o 
   6   9   7       12.41       11.41      4.21 o 
   7   9   7        7.25       10.15      3.93 o 
   8   9   7        0.20        2.09      4.10 o 
   0  10   7       58.77       61.96     10.46 o 
   1  10   7        0.36       -1.00      5.54 o 
   2  10   7        6.83        5.76      5.28 o 
   3  10   7        0.64        7.90      5.46 o 
   4  10   7       26.85       25.77      5.22 o 
   0   0   8     8826.70     8453.05    125.03 o 
   1   0   8     2509.99     2428.44     25.34 o 
   2   0   8     1617.78     1740.48     22.74 o 
   3   0   8     2608.77     2506.97     35.61 o 
   4   0   8       94.18       77.80      4.92 o 
   5   0   8       13.53        6.07      2.15 o 
   6   0   8     1807.06     1750.15     27.43 o 
   7   0   8       61.09       51.85      4.29 o 
   8   0   8       32.74       22.18      5.50 o 
   9   0   8      144.36      141.16      7.05 o 
  10   0   8      447.69      447.79     12.73 o 
  11   0   8      942.39      931.66     20.22 o 
  12   0   8       26.83       26.10      5.50 o 
  13   0   8       30.05       20.92      7.61 o 
  14   0   8      186.42      211.84     15.36 o 
  15   0   8       95.75       83.75     16.44 o 
  16   0   8       12.90       13.20     12.55 o 
  17   0   8       12.13       -1.23     11.90 o 
   1   1   8     7860.43     8157.91     66.31 o 
   2   1   8      165.69      127.50      2.56 o 
   3   1   8      476.72      453.40      5.53 o 
   4   1   8     1325.23     1414.48     14.05 o 
   5   1   8      243.53      255.82      4.85 o 
   6   1   8       19.73       14.40      1.89 o 
   7   1   8       23.23       25.68      2.58 o 
   8   1   8      951.46      964.77     13.13 o 
   9   1   8       27.74       25.99      3.48 o 
  10   1   8      121.40      118.92      5.10 o 
  11   1   8        8.53        7.15      2.81 o 
  12   1   8        0.00       -3.09      3.34 o 
  13   1   8      142.36      144.21      9.74 o 
  14   1   8        0.00       -7.04      5.14 o 
  15   1   8       36.00       37.87      7.87 o 
  16   1   8        0.16        6.39      7.21 o 
  17   1   8        1.22       14.48      9.41 o 
   0   2   8      133.73      154.09      3.66 o 
   1   2   8       10.03       14.60      1.49 o 
   2   2   8      577.49      612.82     10.74 o 
   3   2   8       35.33       42.17      2.29 o 
   4   2   8       57.26       64.57      2.55 o 
   5   2   8      118.36      151.50      4.15 o 
   6   2   8       18.11       24.83      1.84 o 
   7   2   8      349.79      354.26      7.14 o 
   8   2   8        0.02       -1.72      1.75 o 
   9   2   8      210.25      215.35      5.38 o 
  10   2   8       75.72       72.75      3.97 o 
  11   2   8       12.14        8.05      3.32 o 
  12   2   8      136.20      142.71      6.44 o 
  13   2   8        0.66        6.26      4.20 o 
  14   2   8      196.12      192.66     12.36 o 
  15   2   8        2.22       -0.87      6.53 o 
  16   2   8       13.46        6.99      7.53 o 
   1   3   8      401.13      458.31      6.70 o 
   2   3   8      136.74      163.99      4.42 o 
   3   3   8      151.13      170.39      3.76 o 
   4   3   8      619.08      665.90      9.39 o 
   5   3   8     1121.45     1134.98     12.97 o 
   6   3   8      279.24      286.02      6.00 o 
   7   3   8        0.28       -0.34      1.76 o 
   8   3   8      289.10      279.39      6.60 o 
   9   3   8       25.30       29.90      2.69 o 
  10   3   8        3.13       -0.03      2.56 o 
  11   3   8       29.21       29.68      3.89 o 
  12   3   8       17.94       13.50      4.55 o 
  13   3   8       18.22       18.33      4.97 o 
  14   3   8        4.33       10.66      6.62 o 
  15   3   8       86.10       82.44     10.86 o 
  16   3   8        1.38       -1.04      7.84 o 
   0   4   8      318.99      329.61      6.22 o 
   1   4   8       21.21       16.56      2.31 o 
   2   4   8      320.34      313.08      5.91 o 
   3   4   8       10.35        6.96      2.24 o 
   4   4   8      136.08      126.12      4.20 o 
   5   4   8       18.59       24.72      2.78 o 
   6   4   8        1.13        8.09      2.42 o 
   7   4   8      418.39      430.24      9.24 o 
   8   4   8      318.34      323.55      7.54 o 
   9   4   8        2.21       -0.28      2.05 o 
  10   4   8       21.91       17.94      3.31 o 
  11   4   8       55.33       47.60      4.35 o 
  12   4   8      177.49      193.06      7.75 o 
  13   4   8       38.59       39.47      5.24 o 
  14   4   8       21.15       21.51      6.63 o 
  15   4   8        7.57        9.19      6.70 o 
   1   5   8     1777.25     1828.04     19.67 o 
   2   5   8        0.08       -0.79      2.09 o 
   3   5   8       44.05       58.41      3.39 o 
   4   5   8      234.69      254.33      6.90 o 
   5   5   8      113.39      109.44      4.47 o 
   6   5   8       37.53       41.08      3.78 o 
   7   5   8       54.99       53.67      4.27 o 
   8   5   8      132.72      143.34      7.00 o 
   9   5   8        5.55       16.13      4.53 o 
  10   5   8      225.93      210.87      7.87 o 
  11   5   8       24.16       21.12      3.89 o 
  12   5   8       49.21       59.89      5.23 o 
  13   5   8      147.96      146.15      7.62 o 
  14   5   8       28.94       28.24      6.02 o 
   0   6   8      178.50      206.13      6.63 o 
   1   6   8       30.82       27.88      2.07 o 
   2   6   8       43.51       38.92      3.34 o 
   3   6   8      220.30      216.67      7.33 o 
   4   6   8        1.23        0.06      3.10 o 
   5   6   8       42.61       42.15      4.58 o 
   6   6   8      299.74      282.04      9.24 o 
   7   6   8      524.66      528.53     12.77 o 
   8   6   8       39.22       45.08      5.55 o 
   9   6   8      528.21      512.27     19.34 o 
  10   6   8      220.79      231.38      9.42 o 
  11   6   8        5.34       10.63      4.52 o 
  12   6   8       23.37       21.55      4.61 o 
  13   6   8       33.58       18.50      5.18 o 
   1   7   8       33.32       31.12      3.50 o 
   2   7   8       17.26       17.65      3.06 o 
   3   7   8      318.51      318.67     11.44 o 
   4   7   8        7.28       -0.04      4.51 o 
   5   7   8       25.16       13.97      6.12 o 
   6   7   8        4.68       25.40      7.90 o 
   7   7   8      126.39      121.20     10.40 o 
   8   7   8        3.05       -1.24      5.29 o 
   9   7   8       66.76       48.77      7.58 o 
  10   7   8       12.28       11.39      3.24 o 
  11   7   8       87.20       77.14      5.36 o 
  12   7   8        5.01       13.17      4.38 o 
   0   8   8        3.01        2.16      4.50 o 
   1   8   8      128.07      120.14      5.70 o 
   2   8   8       25.20       30.92      3.94 o 
   3   8   8      120.64      110.20      5.63 o 
   4   8   8        0.54        1.78      3.07 o 
   5   8   8       44.77       35.48      8.29 o 
   6   8   8        1.02       10.82      6.69 o 
   7   8   8       63.73       60.99      8.97 o 
   8   8   8        4.87       14.16      8.03 o 
   9   8   8        2.58       -7.13      7.72 o 
  10   8   8        8.71        3.84      3.72 o 
   1   9   8        1.50        4.62      3.88 o 
   2   9   8       45.43       50.25      5.26 o 
   3   9   8       29.19       26.08      4.56 o 
   4   9   8        0.16        0.49      3.61 o 
   5   9   8        3.69       -2.17      3.50 o 
   6   9   8       36.63       36.38      4.50 o 
   7   9   8       25.49       24.22      4.50 o 
   8   9   8        9.32       15.17      4.25 o 
   0  10   8        0.18       -1.16      7.24 o 
   1  10   8       12.86        6.59      5.26 o 
   2  10   8       11.87        5.60      5.35 o 
   3  10   8        3.02        4.45      4.51 o 
   1   1   9      399.69      384.39      7.58 o 
   2   1   9       37.61       72.13      2.01 o 
   3   1   9       70.75       78.39      2.92 o 
   4   1   9      563.31      568.69      6.79 o 
   5   1   9        8.16        4.36      1.50 o 
   6   1   9      371.32      393.15      7.08 o 
   7   1   9       61.64       60.50      3.31 o 
   8   1   9      203.22      239.55      6.11 o 
   9   1   9       16.67       19.98      2.97 o 
  10   1   9       78.55       67.88      4.64 o 
  11   1   9        9.92       13.98      3.31 o 
  12   1   9       33.21       25.86      4.39 o 
  13   1   9        8.38        8.12      5.18 o 
  14   1   9      148.63      177.13     11.79 o 
  15   1   9       11.23       10.05      6.60 o 
  16   1   9        4.93        2.53      7.08 o 
   0   2   9     1603.92     1744.64     19.40 o 
   1   2   9     1395.27     1411.91     13.32 o 
   2   2   9      522.78      573.90      7.45 o 
   3   2   9       51.96       43.98      1.75 o 
   4   2   9     1889.81     1968.49     17.18 o 
   5   2   9      542.69      539.70      6.89 o 
   6   2   9     2219.69     2240.25     21.27 o 
   7   2   9       16.11       12.91      2.05 o 
   8   2   9      151.05      160.81      7.19 o 
   9   2   9       11.33        9.74      2.48 o 
  10   2   9      271.36      289.92      7.38 o 
  11   2   9        1.77       -5.44      3.63 o 
  12   2   9       35.13       19.30      4.37 o 
  13   2   9       28.48       20.26      6.64 o 
  14   2   9       54.01       63.33      8.87 o 
  15   2   9        4.41        8.27      6.78 o 
  16   2   9        3.39       -9.83      6.55 o 
   1   3   9       12.27       17.99      1.51 o 
   2   3   9      129.77      141.06      4.54 o 
   3   3   9      145.53      152.10      4.17 o 
   4   3   9     1331.55     1373.77     14.87 o 
   5   3   9      201.42      200.28      8.99 o 
   6   3   9       59.63       70.22      3.68 o 
   7   3   9       14.64       18.25      2.52 o 
   8   3   9       43.85       47.08      2.67 o 
   9   3   9       67.64       63.78      3.28 o 
  10   3   9       23.65       15.91      4.34 o 
  11   3   9       24.05       30.11      4.28 o 
  12   3   9       56.60       44.61      5.45 o 
  13   3   9       89.15       93.62      7.61 o 
  14   3   9       13.93       18.06      7.01 o 
  15   3   9        0.52       -5.50      7.49 o 
  16   3   9        2.50       -7.96     10.88 o 
   0   4   9     1532.78     1569.94     24.30 o 
   1   4   9       50.16       51.19      3.37 o 
   2   4   9        0.04       -1.71      1.65 o 
   3   4   9       37.90       38.83      3.32 o 
   4   4   9      750.28      760.91     17.54 o 
   5   4   9       14.54       11.08      2.56 o 
   6   4   9      106.95       95.35      4.27 o 
   7   4   9       10.35        8.15      2.84 o 
   8   4   9        1.18       -0.13      2.50 o 
   9   4   9      135.51      129.60      4.71 o 
  10   4   9      148.76      138.33      5.62 o 
  11   4   9       35.35       27.96      3.92 o 
  12   4   9       52.52       34.80      4.68 o 
  13   4   9        1.09       -2.42      4.04 o 
  14   4   9       73.79       79.02      8.48 o 
  15   4   9       20.11       14.02      9.79 o 
   1   5   9       13.14       12.63      1.88 o 
   2   5   9      840.13      844.26     11.55 o 
   3   5   9        4.50        3.93      2.57 o 
   4   5   9      393.46      383.76      9.06 o 
   5   5   9       21.51       21.61      3.33 o 
   6   5   9       13.54       16.39      3.20 o 
   7   5   9       34.01       25.52      3.96 o 
   8   5   9       22.03       26.56      4.59 o 
   9   5   9        1.34        3.64      4.41 o 
  10   5   9        1.20       -1.35      2.80 o 
  11   5   9        0.33       -4.85      3.30 o 
  12   5   9      171.36      157.14      6.83 o 
  13   5   9       27.29       29.91      5.17 o 
  14   5   9       44.02       46.89      7.05 o 
   0   6   9      116.46      110.21      4.97 o 
   1   6   9        6.23        4.92      1.85 o 
   2   6   9       14.02       12.03      2.62 o 
   3   6   9       61.44       65.73      4.81 o 
   4   6   9       17.08       25.92      4.41 o 
   5   6   9        0.00       -4.92      3.58 o 
   6   6   9       62.50       67.78      6.96 o 
   7   6   9       49.95       49.32      5.61 o 
   8   6   9      489.78      488.73     13.87 o 
   9   6   9        9.14       13.32      6.16 o 
  10   6   9      241.54      228.41     11.86 o 
  11   6   9        5.20        3.51      3.50 o 
  12   6   9       56.30       43.99      5.11 o 
  13   6   9       32.60       29.68      5.65 o 
   1   7   9        1.74       -3.53      2.68 o 
   2   7   9      672.87      671.72     11.67 o 
   3   7   9        0.05        7.53      4.81 o 
   4   7   9      409.64      464.90     14.39 o 
   5   7   9       34.41       34.55      7.22 o 
   6   7   9        3.02        2.22      5.79 o 
   7   7   9        0.09       -2.74      5.79 o 
   8   7   9       34.11       33.82      8.72 o 
   9   7   9        3.84        8.00      5.76 o 
  10   7   9        3.10        2.02      6.20 o 
  11   7   9        1.40       -0.59      4.00 o 
  12   7   9       66.27       63.19      6.19 o 
   0   8   9        2.19        0.39      6.59 o 
   1   8   9       20.51       19.26      3.70 o 
   2   8   9       35.28       35.78      3.99 o 
   3   8   9       94.09       89.09      5.17 o 
   4   8   9      116.90      115.27      8.02 o 
   5   8   9       27.93       36.95      7.91 o 
   6   8   9      135.24      153.36     11.62 o 
   7   8   9       42.78       35.25      9.92 o 
   8   8   9        9.47       11.84      8.67 o 
   9   8   9       11.17        4.61      8.77 o 
  10   8   9       30.88       14.75      9.95 o 
   1   9   9       39.02       38.81      5.12 o 
   2   9   9        8.08       10.11      4.11 o 
   3   9   9        0.48       -0.35      3.65 o 
   4   9   9        0.20       -1.63      4.01 o 
   5   9   9       85.41       80.02      5.85 o 
   6   9   9        5.21       -1.94      4.46 o 
   7   9   9        0.17       -4.91      6.01 o 
   0  10   9        1.49       -6.88      7.15 o 
   1  10   9        2.33        2.55      5.20 o 
   0   0  10     3488.78     3945.98     61.96 o 
   1   0  10    13311.48    13928.70    134.07 o 
   2   0  10     1618.72     1710.93     21.13 o 
   3   0  10     1780.76     1681.83     26.41 o 
   4   0  10     3357.88     3660.59     55.09 o 
   5   0  10     2277.74     2256.93     30.73 o 
   6   0  10       24.76       32.55      3.85 o 
   7   0  10       55.57       62.33      5.08 o 
   8   0  10       22.30       25.29      4.13 o 
   9   0  10       84.01       93.45      6.30 o 
  10   0  10       37.53       40.11      5.29 o 
  11   0  10      226.15      239.47     10.31 o 
  12   0  10       14.97       20.72      7.04 o 
  13   0  10      132.32      132.98     20.90 o 
  14   0  10       19.08       15.73      8.28 o 
  15   0  10       95.52       76.55     16.11 o 
  16   0  10        9.82       10.74     12.91 o 
   1   1  10     3489.79     3473.20     30.27 o 
   2   1  10      793.24      830.60      9.05 o 
   3   1  10       44.05       46.80      2.16 o 
   4   1  10      131.83      113.64      3.20 o 
   5   1  10      156.50      169.45      4.29 o 
   6   1  10      102.16      100.38      3.89 o 
   7   1  10       20.97       14.66      2.48 o 
   8   1  10      307.01      340.17      7.36 o 
   9   1  10      196.57      200.78      6.06 o 
  10   1  10       17.37       15.26      3.24 o 
  11   1  10      196.71      207.30      7.22 o 
  12   1  10        0.48        0.59      3.72 o 
  13   1  10        4.13        0.41      5.47 o 
  14   1  10       19.49       14.71      6.79 o 
  15   1  10        0.58        1.54      6.48 o 
  16   1  10        0.71        7.31      8.31 o 
   0   2  10     3774.93     3937.14     40.30 o 
   1   2  10      154.49      146.74      3.49 o 
   2   2  10        1.17       -0.34      1.61 o 
   3   2  10      149.20      164.13      3.43 o 
   4   2  10      368.96      408.69      5.53 o 
   5   2  10       13.12       10.85      1.76 o 
   6   2  10       56.41       56.38      2.72 o 
   7   2  10       36.68       41.98      2.90 o 
   8   2  10       43.94       53.47      3.65 o 
   9   2  10       47.05       44.30      3.45 o 
  10   2  10       64.79       71.20      4.84 o 
  11   2  10      123.20      126.76      6.97 o 
  12   2  10       11.66        1.88      4.28 o 
  13   2  10        7.28        7.35      7.59 o 
  14   2  10       22.82       22.78      7.18 o 
  15   2  10        0.00        3.21      6.64 o 
  16   2  10        4.61       -5.30      9.13 o 
   1   3  10      155.03      177.70      3.56 o 
   2   3  10      469.47      517.38      7.89 o 
   3   3  10      951.69      992.44     13.32 o 
   4   3  10       88.03       81.67      3.37 o 
   5   3  10      214.29      226.12      6.09 o 
   6   3  10        0.03        0.28      2.00 o 
   7   3  10      409.84      412.61      8.10 o 
   8   3  10       84.68       87.09      4.42 o 
   9   3  10      103.64      115.29      4.40 o 
  10   3  10       38.98       39.97      4.14 o 
  11   3  10       25.44       15.40      3.96 o 
  12   3  10        0.70        5.72      4.03 o 
  13   3  10      294.29      313.50     12.18 o 
  14   3  10      128.87      127.45     14.59 o 
  15   3  10       15.85       19.11      7.77 o 
   0   4  10        3.56        6.80      2.75 o 
   1   4  10      117.37      116.46      3.04 o 
   2   4  10        7.19       11.74      2.57 o 
   3   4  10      195.67      208.81      5.79 o 
   4   4  10       69.42       84.64      4.53 o 
   5   4  10      160.43      156.03      6.95 o 
   6   4  10       47.96       44.02      3.48 o 
   7   4  10        3.80        0.82      2.73 o 
   8   4  10        1.08        2.10      3.01 o 
   9   4  10       51.80       43.43      3.35 o 
  10   4  10       22.19       28.51      3.61 o 
  11   4  10        2.38       -4.84      3.22 o 
  12   4  10       29.43       18.56      4.30 o 
  13   4  10      170.64      191.92      8.00 o 
  14   4  10       52.68       51.59      7.17 o 
  15   4  10        0.36       -6.94      6.59 o 
   1   5  10       91.19       92.83      4.46 o 
   2   5  10       15.74       22.22      3.08 o 
   3   5  10       11.11       10.71      2.95 o 
   4   5  10      325.67      300.40      8.00 o 
   5   5  10       61.63       66.17      4.29 o 
   6   5  10      172.48      164.29      6.47 o 
   7   5  10       62.74       67.89      5.43 o 
   8   5  10      213.76      215.03      8.39 o 
   9   5  10       27.61       15.66      5.10 o 
  10   5  10       76.25       87.61      5.27 o 
  11   5  10       53.21       52.93      5.44 o 
  12   5  10       16.54       22.45      4.33 o 
  13   5  10       59.77       47.30      5.64 o 
  14   5  10       32.34       31.26      5.97 o 
   0   6  10      772.55      805.44     13.08 o 
   1   6  10       43.69       45.02      2.90 o 
   2   6  10      307.22      313.08     10.67 o 
   3   6  10        0.62       -0.10      3.28 o 
   4   6  10      179.69      181.11      7.98 o 
   5   6  10        7.93       12.32      4.44 o 
   6   6  10      137.62      127.93      8.49 o 
   7   6  10      140.24      148.27      7.54 o 
   8   6  10      133.72      118.09      8.96 o 
   9   6  10      438.21      406.01     14.86 o 
  10   6  10       89.82       80.02      8.63 o 
  11   6  10       10.09       12.30      3.60 o 
  12   6  10        0.17       -2.83      4.30 o 
  13   6  10       30.07       28.07      5.34 o 
   1   7  10       11.96        4.98      3.59 o 
   2   7  10       59.29       65.11      3.57 o 
   3   7  10      249.07      260.40     14.58 o 
   4   7  10       56.44       68.86      9.37 o 
   5   7  10       34.10       36.33      8.29 o 
   6   7  10        2.82       16.06      9.76 o 
   7   7  10      298.26      317.78     59.92 o 
   8   7  10        1.17       -2.28      7.88 o 
   9   7  10        0.97        1.24      5.58 o 
  10   7  10        4.16        9.02      6.20 o 
  11   7  10       45.23       50.55      5.46 o 
   0   8  10       37.92       38.45      6.06 o 
   1   8  10       16.49       11.60      3.66 o 
   2   8  10       25.97       30.27      4.01 o 
   3   8  10       25.81       26.06      4.27 o 
   4   8  10      107.65      102.21      9.97 o 
   5   8  10       12.56       14.23      6.68 o 
   6   8  10       91.11       98.17     12.62 o 
   7   8  10        9.10        7.23      8.58 o 
   8   8  10       39.63       14.51      9.34 o 
   9   8  10        1.74       -2.17      8.31 o 
   1   9  10        7.93        9.34      4.30 o 
   2   9  10        0.99       -4.46      4.08 o 
   3   9  10        6.03        8.21      3.94 o 
   4   9  10        8.76        9.19      3.87 o 
   5   9  10       46.97       62.61      9.93 o 
   6   9  10        1.31        8.43      9.27 o 
   1   1  11     4244.29     4444.12     36.41 o 
   2   1  11      127.01      139.33      4.40 o 
   3   1  11     1522.95     1621.29     14.86 o 
   4   1  11        4.83        4.06      1.76 o 
   5   1  11      125.44      112.76      3.52 o 
   6   1  11      153.41      144.62      4.73 o 
   7   1  11       74.66       79.94      4.74 o 
   8   1  11      149.13      142.16      6.12 o 
   9   1  11       89.22       87.61      4.49 o 
  10   1  11       45.90       42.85      3.95 o 
  11   1  11       22.17       20.74      4.21 o 
  12   1  11        4.35        3.53      4.79 o 
  13   1  11       51.82       53.69      8.31 o 
  14   1  11       61.78       78.07      9.14 o 
  15   1  11       16.25        9.91      8.28 o 
  16   1  11       16.23       23.49      9.61 o 
   0   2  11     3219.19     3301.66     41.36 o 
   1   2  11        5.56        8.12      1.57 o 
   2   2  11       34.47       33.87      2.36 o 
   3   2  11       62.85       77.45      2.64 o 
   4   2  11      392.72      421.28      6.13 o 
   5   2  11      290.67      293.47      4.85 o 
   6   2  11       37.83       35.57      2.51 o 
   7   2  11      131.31      143.40      4.76 o 
   8   2  11        3.59        2.84      2.31 o 
   9   2  11       20.32       17.18      5.19 o 
  10   2  11      210.62      202.33      6.99 o 
  11   2  11      287.46      283.04      9.89 o 
  12   2  11       40.45       44.57      5.63 o 
  13   2  11       23.47       24.83      9.49 o 
  14   2  11       85.17      108.28     13.71 o 
  15   2  11        2.13        5.15      6.94 o 
   1   3  11       21.23       18.21      1.93 o 
   2   3  11      194.00      180.52      4.26 o 
   3   3  11       86.65       85.63      3.50 o 
   4   3  11      161.90      161.48      4.75 o 
   5   3  11       11.50        5.74      2.53 o 
   6   3  11        4.06        3.77      2.45 o 
   7   3  11       56.24       57.50      2.71 o 
   8   3  11       13.88       10.89      2.17 o 
   9   3  11        0.13       -1.76      2.83 o 
  10   3  11        6.04        5.26      4.12 o 
  11   3  11       19.26       18.76      4.11 o 
  12   3  11       85.37       79.04      6.01 o 
  13   3  11        0.06        2.10      4.94 o 
  14   3  11        0.86        5.40      6.02 o 
  15   3  11       10.35       -4.13      6.92 o 
   0   4  11      107.65      105.59      4.25 o 
   1   4  11      103.82      111.82      3.24 o 
   2   4  11      125.03      119.46      5.36 o 
   3   4  11       10.42       10.04      2.62 o 
   4   4  11       30.79       28.37      3.68 o 
   5   4  11       15.23       15.16      3.58 o 
   6   4  11      232.91      240.52      8.16 o 
   7   4  11       17.36        8.42      2.66 o 
   8   4  11      204.30      191.12      8.50 o 
   9   4  11       62.57       61.44      4.17 o 
  10   4  11        1.71        1.31      3.00 o 
  11   4  11      165.70      159.50      6.60 o 
  12   4  11       45.75       49.46      5.03 o 
  13   4  11       69.67       79.44      6.33 o 
  14   4  11        0.36       -7.81      5.21 o 
   1   5  11       34.18       37.11      2.33 o 
   2   5  11       19.88       13.43      2.68 o 
   3   5  11        2.06       -3.07      2.58 o 
   4   5  11        0.43        4.29      3.35 o 
   5   5  11       51.75       51.62      5.81 o 
   6   5  11       23.83       17.25      3.74 o 
   7   5  11        4.56        4.81      3.73 o 
   8   5  11      122.27      145.41      8.73 o 
   9   5  11      153.06      154.49      8.59 o 
  10   5  11       25.08       27.08      4.17 o 
  11   5  11        1.24        2.34      3.45 o 
  12   5  11        5.60        2.43      3.81 o 
  13   5  11        0.87        4.49      4.46 o 
   0   6  11      120.02      112.12      6.05 o 
   1   6  11        8.66       17.38      2.52 o 
   2   6  11       15.09       17.50      3.93 o 
   3   6  11        7.06        6.11      4.06 o 
   4   6  11        0.38       -2.42      3.75 o 
   5   6  11      115.95       93.66      6.91 o 
   6   6  11       43.05       49.73      6.73 o 
   7   6  11        5.10       -0.43      5.37 o 
   8   6  11        0.06        8.57      5.47 o 
   9   6  11      120.80      107.13      9.00 o 
  10   6  11       59.83       53.43      7.90 o 
  11   6  11       11.24        7.13      3.50 o 
  12   6  11        1.45       -1.00      4.23 o 
   1   7  11      251.97      248.72      7.46 o 
   2   7  11      173.06      169.19      7.06 o 
   3   7  11       84.43       71.88      7.21 o 
   4   7  11      143.45      133.69     10.41 o 
   5   7  11      914.32      949.69     26.14 o 
   6   7  11      105.21       84.81     11.78 o 
   7   7  11       15.86       27.92      9.65 o 
   8   7  11        2.83        6.37      8.55 o 
   9   7  11       71.03       74.27     15.04 o 
  10   7  11        8.01       12.62      6.40 o 
  11   7  11       14.34       18.18      7.26 o 
   0   8  11       35.52       36.22      6.34 o 
   1   8  11        0.39       -5.00      3.34 o 
   2   8  11       24.51       19.76      5.31 o 
   3   8  11       79.56       91.66      6.55 o 
   4   8  11       42.73       52.30      8.57 o 
   5   8  11       55.57       62.40     11.32 o 
   6   8  11       10.36       18.29      9.31 o 
   7   8  11        6.06        3.48     14.18 o 
   8   8  11        1.20       -4.58      8.59 o 
   9   8  11       20.39       13.58     10.10 o 
   1   9  11       23.55       26.52      4.96 o 
   2   9  11       56.07       65.03      8.06 o 
   3   9  11       22.97       22.67      5.04 o 
   4   9  11       16.70       19.97      4.35 o 
   5   9  11       15.97       20.85      9.78 o 
   0   0  12     3082.25     2906.94     50.46 o 
   1   0  12      146.11      135.09      5.43 o 
   2   0  12     3791.99     3753.02     38.86 o 
   3   0  12     1302.75     1437.76     19.26 o 
   4   0  12       15.19       27.95      3.55 o 
   5   0  12      246.36      252.78      8.90 o 
   6   0  12      173.52      162.91      7.29 o 
   7   0  12      623.00      651.17     23.64 o 
   8   0  12       39.51       39.97      5.08 o 
   9   0  12      989.09     1022.47     21.30 o 
  10   0  12       45.32       37.38      7.29 o 
  11   0  12       43.17       54.96      7.77 o 
  12   0  12      513.86      563.28     31.16 o 
  13   0  12      125.70      116.25     16.40 o 
  14   0  12        1.56        2.61      9.94 o 
  15   0  12       18.18        4.79     12.41 o 
   1   1  12      286.78      356.14     12.83 o 
   2   1  12       32.97       36.36      2.50 o 
   3   1  12       24.66       28.24      2.43 o 
   4   1  12      216.90      220.60      4.97 o 
   5   1  12        0.05        0.92      1.90 o 
   6   1  12       29.73       34.30      2.72 o 
   7   1  12        0.15        0.24      2.22 o 
   8   1  12       65.71       68.49      4.06 o 
   9   1  12        9.38        4.95      2.93 o 
  10   1  12       24.26       19.09      4.42 o 
  11   1  12       76.44       88.95      6.69 o 
  12   1  12      101.61      127.93      9.81 o 
  13   1  12       18.57        9.49      6.23 o 
  14   1  12       21.02       14.22      8.16 o 
  15   1  12       34.93       45.41     10.70 o 
   0   2  12     1575.11     1569.82     24.62 o 
   1   2  12       44.34       51.69      2.54 o 
   2   2  12      177.34      192.07      4.84 o 
   3   2  12      553.03      630.78      8.60 o 
   4   2  12       33.20       44.88      2.47 o 
   5   2  12       64.57       63.59      2.79 o 
   6   2  12       10.66        8.84      2.30 o 
   7   2  12      339.43      370.29      9.26 o 
   8   2  12       38.05       48.19      3.50 o 
   9   2  12      275.82      279.00      8.35 o 
  10   2  12       19.88       12.91      4.23 o 
  11   2  12       19.76       18.57      4.67 o 
  12   2  12       14.77       11.97      4.77 o 
  13   2  12       42.28       45.60      8.05 o 
  14   2  12      302.07      338.76     19.30 o 
  15   2  12        7.05        1.05      8.40 o 
   1   3  12      514.20      557.40      7.26 o 
   2   3  12       33.99       31.64      2.49 o 
   3   3  12      699.55      727.68     11.02 o 
   4   3  12     1162.44     1164.21     13.21 o 
   5   3  12       44.87       56.54      2.58 o 
   6   3  12      361.82      391.16      6.44 o 
   7   3  12       73.91       73.03      3.34 o 
   8   3  12        8.13        7.53      2.73 o 
   9   3  12       94.36      102.52      4.99 o 
  10   3  12      437.95      458.75     10.89 o 
  11   3  12        0.12       -2.21      3.59 o 
  12   3  12       36.10       34.31      5.16 o 
  13   3  12       16.89       14.74      5.39 o 
  14   3  12       23.35       13.02     11.66 o 
  15   3  12       24.16       16.25     16.83 o 
   0   4  12      453.19      451.38      8.89 o 
   1   4  12       53.59       54.69      2.49 o 
   2   4  12      536.31      528.79      8.02 o 
   3   4  12      202.65      202.82      6.71 o 
   4   4  12        0.01        3.05      2.82 o 
   5   4  12      101.01      107.34      5.44 o 
   6   4  12       80.42       70.56      5.19 o 
   7   4  12       23.65       25.61      6.61 o 
   8   4  12        1.13        0.71      4.11 o 
   9   4  12      104.84      105.73      5.67 o 
  10   4  12       97.79       94.07      5.06 o 
  11   4  12        0.83       -1.91      3.49 o 
  12   4  12       74.22       60.38      5.34 o 
  13   4  12       82.20       82.26      6.41 o 
  14   4  12        6.93       -0.61      5.40 o 
   1   5  12       54.99       55.48      2.96 o 
   2   5  12      243.27      247.04      5.31 o 
   3   5  12      141.02      143.12      6.93 o 
   4   5  12       77.68       75.36      6.51 o 
   5   5  12      125.14      139.12      7.44 o 
   6   5  12       61.69       65.50      7.07 o 
   7   5  12       25.97       24.57      5.05 o 
   8   5  12      291.54      287.73     10.84 o 
   9   5  12       45.18       47.70      6.27 o 
  10   5  12        0.03       -0.74      3.47 o 
  11   5  12       35.10       29.10      4.08 o 
  12   5  12       24.84       13.59      4.22 o 
  13   5  12        0.07        3.10      4.63 o 
   0   6  12      202.81      180.69      8.43 o 
   1   6  12     1126.59     1148.61     13.43 o 
   2   6  12      117.63      141.65      5.07 o 
   3   6  12      595.62      621.04     14.73 o 
   4   6  12        0.62       -1.82      4.16 o 
   5   6  12      246.46      267.41     11.62 o 
   6   6  12       21.72       19.76      8.66 o 
   7   6  12       30.81       33.63      9.21 o 
   8   6  12       39.98       32.33      6.64 o 
   9   6  12       12.09        6.62      5.68 o 
  10   6  12       29.14       23.90     15.30 o 
  11   6  12        0.86       -1.73      3.18 o 
  12   6  12        8.67        3.38      3.90 o 
   1   7  12      110.40      119.81      5.59 o 
   2   7  12        7.18        8.56      3.38 o 
   3   7  12       73.74       71.85      7.37 o 
   4   7  12      272.76      277.81     14.18 o 
   5   7  12       41.97       59.56     18.07 o 
   6   7  12        7.62        8.35      8.60 o 
   7   7  12       20.61       22.21      9.85 o 
   8   7  12       39.72       19.75      9.88 o 
   9   7  12       23.42       23.95     10.27 o 
  10   7  12      114.93      126.10     10.37 o 
   0   8  12       90.34       78.26      8.90 o 
   1   8  12      186.33      190.67      7.37 o 
   2   8  12        2.39       -1.53      3.85 o 
   3   8  12       47.30       54.18      4.67 o 
   4   8  12      244.76      250.29     17.25 o 
   5   8  12       36.20       30.28     10.20 o 
   6   8  12        6.92       -7.11      8.12 o 
   7   8  12        8.51       -2.10      9.18 o 
   8   8  12      126.11      119.64     18.36 o 
   1   9  12       18.18       24.41      7.43 o 
   2   9  12        5.95        2.77      4.21 o 
   3   9  12       21.34       18.23      6.53 o 
   4   9  12        9.33       10.31      4.22 o 
   1   1  13      969.19      917.15     10.41 o 
   2   1  13       94.83       75.49      2.55 o 
   3   1  13      312.56      339.14      8.09 o 
   4   1  13       28.31       27.09      2.53 o 
   5   1  13       15.16       17.96      2.50 o 
   6   1  13      675.51      651.49      9.23 o 
   7   1  13        0.01        0.40      2.63 o 
   8   1  13      719.07      752.75     13.20 o 
   9   1  13      338.84      331.54     13.57 o 
  10   1  13       95.25       91.21      6.12 o 
  11   1  13      579.52      619.38     15.33 o 
  12   1  13      402.99      413.11     19.47 o 
  13   1  13       53.70       63.99     15.60 o 
  14   1  13       33.50       26.66      9.10 o 
  15   1  13      147.58      155.23     30.51 o 
   0   2  13      306.00      328.39      8.46 o 
   1   2  13        1.47        1.89      1.71 o 
   2   2  13       27.63       35.00      2.53 o 
   3   2  13      216.00      231.91      5.68 o 
   4   2  13     1213.77     1309.44     13.65 o 
   5   2  13      282.70      311.09      5.83 o 
   6   2  13        5.35        4.58      2.12 o 
   7   2  13      395.56      384.53      8.03 o 
   8   2  13      182.62      181.80      6.48 o 
   9   2  13       56.50       58.07      4.60 o 
  10   2  13       12.04        5.44      3.91 o 
  11   2  13        3.31        4.56      4.28 o 
  12   2  13        8.40        8.27      4.76 o 
  13   2  13       47.01       63.17     10.59 o 
  14   2  13       39.74       39.24      9.74 o 
   1   3  13      141.84      145.73      3.71 o 
   2   3  13      308.43      303.04      6.57 o 
   3   3  13        8.73        4.23      2.13 o 
   4   3  13      262.20      272.96      5.79 o 
   5   3  13       17.40       14.22      2.21 o 
   6   3  13      279.90      283.74      6.87 o 
   7   3  13        6.54        8.99      2.73 o 
   8   3  13       25.42       31.78      3.41 o 
   9   3  13        3.08        2.84      3.21 o 
  10   3  13        4.35        0.72      3.65 o 
  11   3  13      193.26      213.05      8.33 o 
  12   3  13        3.73        0.86      4.23 o 
  13   3  13        1.99        4.30      5.78 o 
  14   3  13       22.93       18.04     10.13 o 
   0   4  13      104.41      107.32      5.30 o 
   1   4  13      960.54      957.34     11.03 o 
   2   4  13        0.18        0.37      1.99 o 
   3   4  13       30.83       27.80      2.75 o 
   4   4  13      117.04      118.39      5.59 o 
   5   4  13      119.01      124.22      6.40 o 
   6   4  13        7.50        9.19      3.19 o 
   7   4  13       46.31       49.48      5.45 o 
   8   4  13      218.73      226.69      6.34 o 
   9   4  13        2.33        2.03      2.99 o 
  10   4  13       57.79       69.25      4.82 o 
  11   4  13       16.88       20.27      4.09 o 
  12   4  13        7.48        6.07      4.47 o 
  13   4  13       34.54       37.66      5.55 o 
   1   5  13      118.68      106.80      3.86 o 
   2   5  13      183.86      191.41      5.50 o 
   3   5  13      287.99      282.84      8.34 o 
   4   5  13        9.75       10.03      4.32 o 
   5   5  13       97.22      103.79      7.90 o 
   6   5  13        9.85        3.93      6.14 o 
   7   5  13      411.41      404.62     12.26 o 
   8   5  13        9.65       12.78      4.83 o 
   9   5  13        4.25        2.68      4.86 o 
  10   5  13       25.22       18.75      3.44 o 
  11   5  13      120.50      127.39      7.72 o 
  12   5  13       26.40       21.15      4.73 o 
   0   6  13     1235.12     1222.51     22.49 o 
   1   6  13      314.37      315.28      6.97 o 
   2   6  13        3.29        7.98      2.96 o 
   3   6  13       63.14       59.71      6.71 o 
   4   6  13      186.24      168.41      9.45 o 
   5   6  13        2.17        3.20      7.28 o 
   6   6  13        9.88       17.00      8.18 o 
   7   6  13        0.03       -2.46      7.53 o 
   8   6  13       15.55        7.79      7.03 o 
   9   6  13        5.49        0.26      5.57 o 
  10   6  13       12.83       -1.79      5.73 o 
  11   6  13        1.47       -2.58      3.89 o 
   1   7  13       53.74       71.45      5.07 o 
   2   7  13      493.09      490.22     10.50 o 
   3   7  13       69.22       86.37      5.87 o 
   4   7  13       12.09        0.81      7.40 o 
   5   7  13      100.97      112.69     12.73 o 
   6   7  13       76.81       66.21     11.80 o 
   7   7  13       15.29       16.69      9.46 o 
   8   7  13        1.61        5.75      8.87 o 
   9   7  13        1.47       -4.37      8.83 o 
   0   8  13       82.44       81.07      7.98 o 
   1   8  13       58.70       59.86      5.29 o 
   2   8  13        1.65        3.85      3.84 o 
   3   8  13      129.57      138.52      5.92 o 
   4   8  13       15.66       20.27      9.20 o 
   5   8  13       37.08       40.48     10.74 o 
   6   8  13      115.65      115.82     14.29 o 
   7   8  13        1.99       15.00     10.15 o 
   1   9  13        1.51       -5.13      4.47 o 
   2   9  13        5.46       10.81      4.63 o 
   0   0  14     3814.62     3802.34     77.50 o 
   1   0  14       83.96       88.74      5.92 o 
   2   0  14      255.10      287.61      8.55 o 
   3   0  14       62.43       67.67      3.98 o 
   4   0  14       81.20       80.65      4.52 o 
   5   0  14      933.54      938.35     15.45 o 
   6   0  14      362.98      333.10     21.53 o 
   7   0  14     1182.83     1181.57     26.76 o 
   8   0  14       81.02       75.70      9.63 o 
   9   0  14     2063.40     2148.52     36.94 o 
  10   0  14       43.70       47.48      9.43 o 
  11   0  14      209.43      193.21     18.94 o 
  12   0  14      108.57      123.65     17.42 o 
  13   0  14       87.97       87.22     15.89 o 
  14   0  14        0.67        2.83     10.81 o 
   1   1  14     1642.61     1647.85     16.35 o 
   2   1  14      517.14      511.66      7.88 o 
   3   1  14      143.30      147.84      4.01 o 
   4   1  14       10.07        8.76      2.26 o 
   5   1  14      465.05      477.20      8.24 o 
   6   1  14        7.65        3.94      2.47 o 
   7   1  14       31.63       33.01      3.55 o 
   8   1  14       70.96       76.03      6.39 o 
   9   1  14      203.38      212.45      8.13 o 
  10   1  14       69.60       67.06      5.83 o 
  11   1  14       55.78       61.48      8.41 o 
  12   1  14       16.65       10.77      7.84 o 
  13   1  14       23.92       21.79      8.57 o 
  14   1  14        0.06       -2.48      7.94 o 
   0   2  14      506.96      526.43     10.25 o 
   1   2  14       93.00       86.53      3.54 o 
   2   2  14      103.97      111.00      3.82 o 
   3   2  14      673.06      680.53     10.27 o 
   4   2  14       45.73       46.67      3.13 o 
   5   2  14      310.50      311.27      7.67 o 
   6   2  14        0.00        0.77      2.38 o 
   7   2  14        0.48        1.49      3.19 o 
   8   2  14        0.74       -0.42      3.13 o 
   9   2  14       82.66       72.07      5.11 o 
  10   2  14       60.84       61.74      5.57 o 
  11   2  14      334.89      355.58     10.81 o 
  12   2  14        3.16        4.90      5.62 o 
  13   2  14        4.97        5.27      8.05 o 
  14   2  14      166.34      168.67     16.98 o 
   1   3  14        1.75        3.22      1.74 o 
   2   3  14        7.12        5.21      2.06 o 
   3   3  14       43.05       36.93      3.21 o 
   4   3  14       17.33       21.39      3.00 o 
   5   3  14     1302.23     1334.87     14.47 o 
   6   3  14      127.79      137.77      4.98 o 
   7   3  14        7.46        5.34      2.78 o 
   8   3  14       66.88       61.55      4.36 o 
   9   3  14      254.29      247.56      8.02 o 
  10   3  14      194.11      201.51      8.68 o 
  11   3  14       10.35       16.17      4.55 o 
  12   3  14        1.88        5.03      4.90 o 
  13   3  14       91.56       92.42      9.84 o 
  14   3  14       17.77       16.47     16.61 o 
   0   4  14       45.55       41.98      3.57 o 
   1   4  14       40.82       43.77      2.82 o 
   2   4  14      347.05      374.03      7.05 o 
   3   4  14      291.70      305.58      8.75 o 
   4   4  14      246.27      258.72     11.82 o 
   5   4  14      150.52      152.98      5.33 o 
   6   4  14      437.11      441.11     11.38 o 
   7   4  14      195.86      199.43      6.02 o 
   8   4  14      151.47      155.01      5.80 o 
   9   4  14        3.42       -4.01      3.21 o 
  10   4  14      291.72      286.13      8.23 o 
  11   4  14        6.46        1.22      3.85 o 
  12   4  14       87.35       82.01      5.89 o 
  13   4  14       26.74       29.42      7.03 o 
   1   5  14        5.49        6.57      2.94 o 
   2   5  14      865.29      864.19     11.96 o 
   3   5  14      579.37      592.18      9.95 o 
   4   5  14        0.78       -4.72      4.73 o 
   5   5  14       28.10       14.00      6.30 o 
   6   5  14       65.51       54.08      8.25 o 
   7   5  14       19.98       23.45      6.24 o 
   8   5  14       21.46       24.68      5.29 o 
   9   5  14       14.42       10.12      3.64 o 
  10   5  14       35.43       37.10      4.04 o 
  11   5  14       55.92       49.97      6.17 o 
  12   5  14       42.97       44.49      5.30 o 
   0   6  14        0.83        6.42      5.16 o 
   1   6  14       20.37       17.35      3.73 o 
   2   6  14        2.13        1.14      3.00 o 
   3   6  14       55.88       44.89      3.71 o 
   4   6  14       16.71        7.54      8.05 o 
   5   6  14       17.69        8.82      7.64 o 
   6   6  14        0.15       -0.39      7.68 o 
   7   6  14      132.16      112.52     24.24 o 
   8   6  14       31.39       28.18     11.86 o 
   9   6  14       31.76       43.81      9.53 o 
  10   6  14        0.79       -3.34      5.71 o 
  11   6  14        1.04       10.88      8.83 o 
   1   7  14      363.96      369.85      9.75 o 
   2   7  14      205.79      208.28      7.72 o 
   3   7  14        4.14       -2.02      3.43 o 
   4   7  14        1.14       -1.67      7.25 o 
   5   7  14       17.96       23.23      9.66 o 
   6   7  14       67.04       71.47     12.92 o 
   7   7  14       67.44       69.51     24.74 o 
   8   7  14        9.99       15.12     10.25 o 
   9   7  14       38.04       24.01     14.80 o 
   0   8  14       16.17       16.20      5.96 o 
   1   8  14       11.03        2.83      4.48 o 
   2   8  14       21.05       19.04      4.89 o 
   3   8  14        8.23       12.57      4.20 o 
   4   8  14        2.19       14.07      9.03 o 
   5   8  14       57.72       76.14     12.42 o 
   6   8  14       50.83       41.35     11.88 o 
   1   1  15       30.63       54.97      3.70 o 
   2   1  15        6.40        5.31      2.31 o 
   3   1  15        3.11        4.36      2.13 o 
   4   1  15      434.87      426.73      8.60 o 
   5   1  15        4.36        1.65      2.36 o 
   6   1  15      297.54      310.58      7.86 o 
   7   1  15      276.70      264.20      7.66 o 
   8   1  15     1683.53     1667.49     22.90 o 
   9   1  15        0.31        2.34      6.58 o 
  10   1  15        8.31       11.09      5.73 o 
  11   1  15       14.02       20.74      8.16 o 
  12   1  15      289.84      306.12     23.01 o 
  13   1  15       19.31       12.18      8.03 o 
  14   1  15       90.77      101.51     19.56 o 
   0   2  15        9.15       11.40      3.05 o 
   1   2  15      576.41      596.20      8.99 o 
   2   2  15      610.27      612.37     11.53 o 
   3   2  15        2.92        2.94      2.72 o 
   4   2  15      586.08      594.03      9.93 o 
   5   2  15      904.17      891.91     13.04 o 
   6   2  15     2295.38     2320.96     26.08 o 
   7   2  15        0.12        6.76      3.10 o 
   8   2  15        6.97        4.66      3.48 o 
   9   2  15      179.97      184.94      7.88 o 
  10   2  15      267.46      266.63     10.09 o 
  11   2  15        0.89       -1.52      5.16 o 
  12   2  15       52.91       64.47      8.87 o 
  13   2  15       36.00       41.59      8.62 o 
   1   3  15      171.51      179.35      5.24 o 
   2   3  15      225.09      238.84      6.04 o 
   3   3  15       98.70       91.11      4.46 o 
   4   3  15       95.05      101.36      5.29 o 
   5   3  15       17.04        8.76      3.28 o 
   6   3  15       72.14       76.37      5.45 o 
   7   3  15      438.10      423.48      8.77 o 
   8   3  15      214.29      202.49      6.80 o 
   9   3  15        0.08        2.24      3.50 o 
  10   3  15        1.46        6.79      4.05 o 
  11   3  15       84.93       81.54      6.13 o 
  12   3  15       11.49       16.25      5.57 o 
  13   3  15        1.97       -3.51      6.52 o 
   0   4  15      182.85      175.21      7.41 o 
   1   4  15       42.28       49.60      3.28 o 
   2   4  15      364.62      359.71      6.83 o 
   3   4  15        5.47        2.98      2.76 o 
   4   4  15       13.23       18.59      3.25 o 
   5   4  15       38.63       29.57      3.87 o 
   6   4  15      260.33      236.39      8.51 o 
   7   4  15       41.32       35.51      3.68 o 
   8   4  15       12.86       13.98      3.33 o 
   9   4  15       39.22       38.99      4.21 o 
  10   4  15        0.08       -0.18      3.97 o 
  11   4  15       49.05       41.37      5.23 o 
  12   4  15       47.79       40.26      5.61 o 
   1   5  15      214.56      229.13      6.18 o 
   2   5  15      597.75      582.97     10.10 o 
   3   5  15       55.33       60.48      4.40 o 
   4   5  15       64.01       62.57      4.51 o 
   5   5  15       74.18       71.67      5.58 o 
   6   5  15      218.06      220.82     13.05 o 
   7   5  15      100.55      101.27     10.85 o 
   8   5  15       27.53       24.25      3.84 o 
   9   5  15        9.18       11.53      3.33 o 
  10   5  15      159.95      153.96      6.38 o 
  11   5  15       49.91       56.11      6.11 o 
   0   6  15       45.05       39.25      9.01 o 
   1   6  15        4.15        2.07      3.42 o 
   2   6  15       94.19       95.86      5.22 o 
   3   6  15       59.68       57.63      4.79 o 
   4   6  15       34.28       27.97      4.60 o 
   5   6  15        0.34       -8.73      9.58 o 
   6   6  15       98.53       79.68     11.90 o 
   7   6  15        2.84        6.01      8.72 o 
   8   6  15       26.91       29.05     10.04 o 
   9   6  15       42.61       60.00     17.44 o 
  10   6  15       83.55       91.55     17.78 o 
   1   7  15       13.46        3.24      4.06 o 
   2   7  15        0.45       -5.15      3.78 o 
   3   7  15       67.34       71.67      5.48 o 
   4   7  15       41.61       26.54     14.08 o 
   5   7  15       22.39       29.31     14.26 o 
   6   7  15       38.88       35.92     11.16 o 
   7   7  15        6.53       22.63     10.58 o 
   8   7  15        1.52       -2.27     18.68 o 
   0   8  15       15.59        4.29      6.81 o 
   1   8  15       18.55       23.82      5.81 o 
   2   8  15       52.02       50.68      5.33 o 
   3   8  15        0.01        2.26      4.40 o 
   4   8  15       65.66       65.27      5.27 o 
   5   8  15       38.36       33.73     11.38 o 
   0   0  16      198.12      205.56     12.82 o 
   1   0  16     1278.40     1261.83     31.98 o 
   2   0  16       95.38       92.20      6.96 o 
   3   0  16     1001.36     1004.44     21.13 o 
   4   0  16      193.84      241.57     12.87 o 
   5   0  16      186.24      194.95      8.50 o 
   6   0  16      291.67      316.47     11.36 o 
   7   0  16      214.16      233.96     16.69 o 
   8   0  16       60.14       67.45     10.11 o 
   9   0  16      679.98      668.35     60.05 o 
  10   0  16       11.36       15.07      8.35 o 
  11   0  16       22.84       13.93     11.10 o 
  12   0  16      366.96      429.13     30.27 o 
  13   0  16        0.15        8.13     11.90 o 
   1   1  16     1116.06     1129.72     14.98 o 
   2   1  16      727.64      727.14     10.26 o 
   3   1  16       30.51       25.03      2.65 o 
   4   1  16       67.33       62.36      3.47 o 
   5   1  16      245.99      240.56      6.07 o 
   6   1  16       53.33       39.22      4.73 o 
   7   1  16       11.84        5.11      4.09 o 
   8   1  16        2.50        2.71      4.14 o 
   9   1  16       28.99       23.06      4.89 o 
  10   1  16        9.55       13.72      5.69 o 
  11   1  16       82.15       85.10     12.52 o 
  12   1  16       31.29       47.36      9.85 o 
  13   1  16       17.43       22.92      9.04 o 
   0   2  16       12.80        1.13      4.53 o 
   1   2  16       39.22       45.42      3.25 o 
   2   2  16       57.90       55.84      3.58 o 
   3   2  16       39.57       33.30      3.69 o 
   4   2  16      924.59      863.52     16.02 o 
   5   2  16      383.70      354.14      9.03 o 
   6   2  16       61.71       70.24      4.17 o 
   7   2  16       20.23       26.11      3.79 o 
   8   2  16       93.74       87.61      5.23 o 
   9   2  16      200.44      210.72      9.23 o 
  10   2  16       54.51       57.29      6.34 o 
  11   2  16       81.34       71.36      7.96 o 
  12   2  16        4.17       -6.36      6.33 o 
  13   2  16       48.59       37.81      8.98 o 
   1   3  16        0.15       -0.36      2.58 o 
   2   3  16      371.20      377.36      8.33 o 
   3   3  16      137.32      135.61      5.31 o 
   4   3  16      223.50      209.08      7.59 o 
   5   3  16      130.38      138.55      6.36 o 
   6   3  16       61.58       67.02      4.79 o 
   7   3  16       31.26       34.66      4.30 o 
   8   3  16        7.47        8.90      3.73 o 
   9   3  16        1.19       -0.82      3.68 o 
  10   3  16       32.64       26.51      4.72 o 
  11   3  16       30.04       33.24      5.14 o 
  12   3  16        0.10       -0.33      6.33 o 
   0   4  16      211.43      188.25      7.76 o 
   1   4  16      200.48      198.56      6.00 o 
   2   4  16       68.09       63.80      3.69 o 
   3   4  16       32.16       39.76      3.80 o 
   4   4  16      287.75      268.54      8.63 o 
   5   4  16      976.63      972.65     17.83 o 
   6   4  16        3.01        6.07      5.03 o 
   7   4  16       74.72       65.31      4.92 o 
   8   4  16       89.87       90.26      5.29 o 
   9   4  16      252.32      238.37     10.52 o 
  10   4  16        7.63        0.22      4.22 o 
  11   4  16       10.15       10.38      4.92 o 
  12   4  16       28.90       14.37     15.82 o 
   1   5  16      182.29      178.86      6.64 o 
   2   5  16      382.35      403.68     10.10 o 
   3   5  16       30.37       21.81      4.22 o 
   4   5  16        0.35        3.35      3.43 o 
   5   5  16       79.53       71.61      5.02 o 
   6   5  16       37.42       33.89      5.51 o 
   7   5  16       25.97       40.23      6.94 o 
   8   5  16      108.60      102.66      6.59 o 
   9   5  16        2.34       -1.01      3.79 o 
  10   5  16       50.53       49.70      7.22 o 
   0   6  16      319.86      340.34     15.70 o 
   1   6  16        5.21       -0.01      4.20 o 
   2   6  16       12.88       12.16      4.40 o 
   3   6  16        1.49       -2.95      3.67 o 
   4   6  16        6.16        5.82      3.74 o 
   5   6  16        2.91        2.77      4.35 o 
   6   6  16        6.49       10.96     14.18 o 
   7   6  16       33.98       27.14     14.58 o 
   8   6  16        5.00        0.58     13.57 o 
   9   6  16       81.23       90.77     21.19 o 
   1   7  16        4.07        7.20      5.16 o 
   2   7  16       31.49       27.58      5.47 o 
   3   7  16       28.98       40.14      9.31 o 
   4   7  16        6.55        3.97      3.99 o 
   5   7  16       28.94       20.75     13.49 o 
   6   7  16       45.39       55.29     16.76 o 
   7   7  16       64.70       63.20     18.07 o 
   0   8  16       34.63       30.98     11.03 o 
   1   8  16        0.17       -0.49      5.21 o 
   2   8  16        0.72        1.36      4.36 o 
   1   1  17       66.29       73.80      5.40 o 
   2   1  17       32.07       39.32      4.98 o 
   3   1  17        8.93        4.78      2.99 o 
   4   1  17        1.17        0.14      3.14 o 
   5   1  17      590.26      570.76     14.60 o 
   6   1  17      125.30      118.12      6.38 o 
   7   1  17        7.04        2.06      4.01 o 
   8   1  17       14.68       10.02      4.97 o 
   9   1  17      112.78      123.14      8.83 o 
  10   1  17      217.32      242.84     11.65 o 
  11   1  17       53.32       60.89      8.86 o 
  12   1  17       10.52        7.38      7.00 o 
   0   2  17      666.58      663.73     19.10 o 
   1   2  17      213.16      208.54      6.71 o 
   2   2  17       16.59       17.19      3.45 o 
   3   2  17       24.58       29.63      4.07 o 
   4   2  17      290.79      326.60     10.67 o 
   5   2  17       11.05        8.68      3.83 o 
   6   2  17        0.85        1.16      2.77 o 
   7   2  17       76.69       87.03      5.66 o 
   8   2  17      274.67      294.65     15.00 o 
   9   2  17        0.04        0.15      3.90 o 
  10   2  17       16.12       14.80      6.19 o 
  11   2  17        0.39       -8.22      5.48 o 
  12   2  17       73.82       65.98      9.81 o 
   1   3  17      616.69      586.47     11.45 o 
   2   3  17      691.12      693.22     12.65 o 
   3   3  17       90.50       99.76      5.66 o 
   4   3  17        0.08       -1.08      3.98 o 
   5   3  17      545.15      559.92     14.62 o 
   6   3  17      255.90      243.74      8.50 o 
   7   3  17       83.88       82.23      6.18 o 
   8   3  17       36.11       37.63      5.29 o 
   9   3  17       10.73        8.68      4.65 o 
  10   3  17      182.95      192.25      9.03 o 
  11   3  17       71.35       81.08     11.12 o 
  12   3  17        4.18        7.59      6.85 o 
   0   4  17      103.37      102.29      7.18 o 
   1   4  17      266.71      265.46      7.46 o 
   2   4  17       38.34       39.02      4.22 o 
   3   4  17        0.86        1.86      3.64 o 
   4   4  17       91.54       92.82      6.72 o 
   5   4  17        2.32       -2.85      4.00 o 
   6   4  17      118.60      128.32      7.33 o 
   7   4  17       21.88       29.24      4.70 o 
   8   4  17       13.31        8.74      4.23 o 
   9   4  17       20.73       19.96      5.22 o 
  10   4  17       17.40       29.83      5.24 o 
  11   4  17        6.69       13.93      6.73 o 
   1   5  17       28.31       28.47      4.92 o 
   2   5  17      447.87      491.23     13.74 o 
   3   5  17        0.62       -1.89      4.04 o 
   4   5  17       40.24       43.23      5.10 o 
   5   5  17       39.50       48.73      5.21 o 
   6   5  17       27.08       19.35      5.78 o 
   7   5  17       26.83       22.04      4.56 o 
   8   5  17       98.59      117.47      7.75 o 
   9   5  17       13.10       20.79      4.92 o 
  10   5  17       45.96       42.16      7.16 o 
   0   6  17        1.07        4.59      6.56 o 
   1   6  17      424.51      447.89     12.97 o 
   2   6  17        3.38        8.81      5.03 o 
   3   6  17      210.19      206.24      9.54 o 
   4   6  17        9.32       11.41      4.33 o 
   5   6  17        2.09        0.35      4.63 o 
   6   6  17        6.69        0.41      5.24 o 
   7   6  17       69.05       59.84      6.60 o 
   8   6  17        0.32        4.21      4.17 o 
   1   7  17        8.38       10.72      5.54 o 
   2   7  17       90.03       99.26     14.20 o 
   3   7  17        4.61        7.41      4.93 o 
   4   7  17        2.49        1.51      4.35 o 
   5   7  17       94.41      107.37      6.52 o 
   0   0  18     1740.93     1752.35     63.80 o 
   1   0  18       40.89       32.43     10.77 o 
   2   0  18     1536.86     1503.50     41.00 o 
   3   0  18        3.15        2.81      7.26 o 
   4   0  18      143.83      133.92     12.23 o 
   5   0  18      395.57      387.80     13.46 o 
   6   0  18       55.62       63.94      8.16 o 
   7   0  18      169.12      160.23     10.34 o 
   8   0  18       97.89      106.22     11.61 o 
   9   0  18      326.56      350.57     15.70 o 
  10   0  18       55.65       47.74     14.51 o 
  11   0  18       18.61        7.91     11.75 o 
  12   0  18       37.15       40.05     14.73 o 
   1   1  18      318.14      336.60     10.99 o 
   2   1  18       17.09        7.42      4.57 o 
   3   1  18       35.55       31.72      4.76 o 
   4   1  18        5.42        8.48      2.73 o 
   5   1  18      157.82      150.81      6.02 o 
   6   1  18       18.05       13.47      3.77 o 
   7   1  18       30.29       29.27      5.61 o 
   8   1  18       15.04       12.14      5.30 o 
   9   1  18       56.30       55.82      9.02 o 
  10   1  18       51.34       50.60      7.56 o 
  11   1  18        0.03        0.99      6.73 o 
  12   1  18       75.40       78.45     10.28 o 
   0   2  18        8.01        7.76      6.72 o 
   1   2  18      412.89      411.83     13.64 o 
   2   2  18      101.99       78.16      5.85 o 
   3   2  18      288.35      250.37      8.21 o 
   4   2  18       77.58       72.92      6.34 o 
   5   2  18       37.09       27.73      5.19 o 
   6   2  18       40.00       27.59      4.78 o 
   7   2  18      212.04      219.84      8.54 o 
   8   2  18        0.04        0.63      4.56 o 
   9   2  18        2.43        5.75      5.76 o 
  10   2  18       41.10       33.77      7.02 o 
  11   2  18        8.46        2.55      6.97 o 
   1   3  18       10.11        2.70      3.46 o 
   2   3  18      108.11      102.38      5.95 o 
   3   3  18       22.10       18.73      4.68 o 
   4   3  18      168.72      170.04      8.08 o 
   5   3  18      102.14       82.84      6.46 o 
   6   3  18        0.23       -1.45      4.47 o 
   7   3  18       51.56       59.24      6.35 o 
   8   3  18        8.35        8.23      4.69 o 
   9   3  18        2.32       -4.67      4.32 o 
  10   3  18       67.98       96.84      9.68 o 
  11   3  18        0.75       -4.54      7.81 o 
   0   4  18      314.48      304.07     13.69 o 
   1   4  18      116.14      122.80      6.56 o 
   2   4  18      146.93      146.96     10.35 o 
   3   4  18        0.17       -0.85      4.02 o 
   4   4  18       14.44       11.31      4.78 o 
   5   4  18      116.17      117.93     10.36 o 
   6   4  18       29.58       21.88      5.45 o 
   7   4  18        3.51       -1.88      4.35 o 
   8   4  18       37.81       42.78      5.46 o 
   9   4  18       26.47       27.60      5.23 o 
  10   4  18       23.51       23.49      5.53 o 
   1   5  18        4.19       13.30      5.60 o 
   2   5  18      316.57      328.91     12.98 o 
   3   5  18      145.87      157.57      8.36 o 
   4   5  18        1.00       -0.22      4.07 o 
   5   5  18        1.11       -2.10      4.42 o 
   6   5  18       31.84       30.71      5.21 o 
   7   5  18       14.15        7.08      4.89 o 
   8   5  18      163.99      160.68      9.17 o 
   9   5  18        1.21        4.38     10.48 o 
   0   6  18        0.87        1.93      6.76 o 
   1   6  18        8.99       10.41      5.64 o 
   2   6  18       93.34       98.21      8.37 o 
   3   6  18        9.29        7.74      4.89 o 
   4   6  18       35.14       35.73      5.59 o 
   5   6  18       20.96       15.99      4.94 o 
   6   6  18       27.91       28.63      5.16 o 
   7   6  18        0.82       -2.78      4.28 o 
   1   7  18       11.45       17.93      6.20 o 
   2   7  18       69.31       66.55      7.32 o 
   3   7  18       55.56       63.85      6.93 o 
   1   1  19      323.37      315.68     12.82 o 
   2   1  19     1745.87     1697.84     32.24 o 
   3   1  19       24.01       15.89      6.07 o 
   4   1  19      259.70      256.00     11.68 o 
   5   1  19       55.33       48.68      7.41 o 
   6   1  19       11.76       10.53      4.90 o 
   7   1  19       71.07       82.07      7.18 o 
   8   1  19      349.78      372.92     12.82 o 
   9   1  19        4.04       -3.96      5.56 o 
  10   1  19       17.96       15.82      7.22 o 
  11   1  19       15.43        6.49      8.67 o 
   0   2  19      192.83      161.13     13.69 o 
   1   2  19      163.57      153.92      9.44 o 
   2   2  19        0.16        1.36      4.42 o 
   3   2  19      136.96      132.34      7.75 o 
   4   2  19      288.52      270.31     10.49 o 
   5   2  19      249.29      222.17      9.73 o 
   6   2  19       19.52        6.08      5.66 o 
   7   2  19       73.22       64.78      7.70 o 
   8   2  19        4.49       -5.73      5.11 o 
   9   2  19       10.76       -0.98      5.57 o 
  10   2  19        1.90       -5.28      5.77 o 
   1   3  19      185.25      186.58      8.71 o 
   2   3  19      170.84      155.31      8.17 o 
   3   3  19       14.28       11.53      4.63 o 
   4   3  19        0.47       -2.61      4.21 o 
   5   3  19       53.01       49.23      6.40 o 
   6   3  19        0.69        0.46      4.79 o 
   7   3  19        8.82        2.88      4.49 o 
   8   3  19        0.15       -1.88      4.65 o 
   9   3  19        6.35       -1.62      5.66 o 
  10   3  19       13.52       11.35      6.35 o 
   0   4  19        4.12        0.84      7.12 o 
   1   4  19       70.74       70.46      7.27 o 
   2   4  19       22.39       15.39      4.83 o 
   3   4  19        5.91        1.52      4.54 o 
   4   4  19       14.34        9.04      5.65 o 
   5   4  19       22.19       24.50      5.58 o 
   6   4  19       12.00        7.87      4.82 o 
   7   4  19        9.31        3.83      4.94 o 
   8   4  19        4.87        5.21      6.61 o 
   9   4  19       51.02       66.26      6.69 o 
   1   5  19        3.71       -1.34      5.23 o 
   2   5  19       41.71       52.24      6.88 o 
   3   5  19        9.13       10.45      5.33 o 
   4   5  19        0.36       -1.41      4.67 o 
   5   5  19        3.16        2.85      4.69 o 
   6   5  19       16.00       20.39      5.49 o 
   7   5  19       38.09       37.13      6.21 o 
   0   6  19       91.81      110.66     16.25 o 
   1   6  19       29.36       31.66      8.81 o 
   2   6  19        9.20       -0.95      6.69 o 
   3   6  19       12.79       16.24      5.70 o 
   4   6  19        0.05        5.30      6.55 o 
   5   6  19        1.28        2.68      4.85 o 
   0   0  20      216.01      195.32     21.92 o 
   1   0  20      735.14      608.84     25.38 o 
   2   0  20        6.33        9.14      8.06 o 
   3   0  20      325.81      265.40     18.22 o 
   4   0  20        4.48        4.97      8.03 o 
   5   0  20      101.72      105.51     16.18 o 
   6   0  20      396.71      369.30     20.90 o 
   7   0  20      421.21      447.80     23.36 o 
   8   0  20      158.73      155.39     15.24 o 
   9   0  20      103.92       85.77     17.56 o 
  10   0  20      142.84      153.19     20.75 o 
   1   1  20      154.47      139.40      9.45 o 
   2   1  20        2.23       23.58      6.22 o 
   3   1  20       77.30       69.60      7.81 o 
   4   1  20        1.07        2.88      5.38 o 
   5   1  20        2.56        1.37      5.46 o 
   6   1  20        0.43       -2.63      6.49 o 
   7   1  20        3.54        1.84      5.94 o 
   8   1  20       28.29       33.58      8.22 o 
   9   1  20        2.18       -1.95      6.94 o 
  10   1  20       10.40       15.43      9.29 o 
   0   2  20      189.14      184.03     14.65 o 
   1   2  20       22.01       11.93      5.84 o 
   2   2  20        7.76        7.32      5.46 o 
   3   2  20       77.31       75.17      7.88 o 
   4   2  20      176.70      191.97     10.80 o 
   5   2  20       16.57        7.66      5.77 o 
   6   2  20      102.86       97.76      8.69 o 
   7   2  20        6.04        5.16      6.54 o 
   8   2  20       17.31       13.06      7.05 o 
   9   2  20        7.14        7.87      7.07 o 
   1   3  20       15.88       11.91      5.65 o 
   2   3  20        9.98        2.41      5.28 o 
   3   3  20       28.09       30.11      6.53 o 
   4   3  20       72.31       87.49      8.31 o 
   5   3  20       84.30       78.64     10.88 o 
   6   3  20       14.57        8.10      6.43 o 
   7   3  20       10.00       13.23      6.72 o 
   8   3  20        0.86       -0.23      6.44 o 
   9   3  20        0.09        1.78      6.64 o 
   0   4  20        0.54       -2.87      6.99 o 
   1   4  20        6.76        4.79      6.16 o 
   2   4  20        7.26        2.01      6.08 o 
   3   4  20        5.89       10.79      5.48 o 
   4   4  20       46.05       40.95      6.43 o 
   5   4  20        0.35        1.33      4.92 o 
   6   4  20        3.37        0.87      4.99 o 
   7   4  20       16.46        3.82      5.12 o 
   8   4  20        5.92        0.36      6.75 o 
   1   5  20       20.02       14.50      7.68 o 
   2   5  20        2.12       12.47      7.33 o 
   3   5  20       49.51       65.11      7.54 o 
   4   5  20        7.18       17.79      5.90 o 
   5   5  20        1.04       12.84      5.74 o 
   6   5  20        7.41        4.36      5.54 o 
   0   6  20       27.83       57.10     13.71 o 
   1   6  20        5.06       -1.07     15.20 o 
   2   6  20        6.23        8.59      7.71 o 
   1   1  21      146.47      160.79     10.22 o 
   2   1  21       31.26       20.02      6.44 o 
   3   1  21        5.18       -2.15      5.34 o 
   4   1  21       44.79       31.97      6.98 o 
   5   1  21      114.21       94.12      8.88 o 
   6   1  21       26.61       26.75      7.05 o 
   7   1  21        1.34       -1.03      6.45 o 
   8   1  21        0.01       -4.11      6.79 o 
   9   1  21       41.00       50.81      9.29 o 
   0   2  21       12.77       18.92      8.35 o 
   1   2  21        3.95       -0.45      5.42 o 
   2   2  21        3.20       -3.59      5.26 o 
   3   2  21        0.03        0.13      5.65 o 
   4   2  21       44.87       44.00      7.35 o 
   5   2  21       13.14        5.23      5.81 o 
   6   2  21      132.79      115.34     10.80 o 
   7   2  21        0.04        4.17      6.55 o 
   8   2  21       14.96        7.27     10.01 o 
   1   3  21       41.16       48.03      7.22 o 
   2   3  21       25.01       21.93      6.39 o 
   3   3  21        5.60        3.40      5.60 o 
   4   3  21      164.82      150.43     11.57 o 
   5   3  21        6.78        4.89      6.58 o 
   6   3  21        6.66        4.00      6.80 o 
   7   3  21        3.61        4.75      6.86 o 
   0   4  21        0.18       -1.67      9.65 o 
   1   4  21        1.49       -0.41      6.08 o 
   2   4  21        0.55        0.77      6.00 o 
   3   4  21       17.45       16.01      6.96 o 
   4   4  21       33.87       19.62      7.46 o 
   5   4  21        6.38        1.06      6.45 o 
   6   4  21        4.42       -1.56     11.76 o 
   1   5  21       57.01       45.42     10.00 o 
   2   5  21       28.91       33.67      9.09 o 
   3   5  21        6.15        1.21      7.56 o 
   4   5  21       18.91       22.04      8.76 o 
   0   0  22       21.02       10.37     12.62 o 
   1   0  22       63.83       57.57     13.53 o 
   2   0  22        8.30        3.34      8.52 o 
   3   0  22       31.30       25.12     11.75 o 
   4   0  22        1.34       -9.00     14.76 o 
   5   0  22       15.72       13.29      9.27 o 
   6   0  22        1.62       -4.25      8.83 o 
   7   0  22        3.83        0.80     11.35 o 
   1   1  22      159.80      137.47     10.03 o 
   2   1  22        4.90        1.69      5.89 o 
   3   1  22       10.15        2.67      5.83 o 
   4   1  22        1.12       -5.61      5.65 o 
   5   1  22       24.03       23.65      7.15 o 
   6   1  22       18.85       14.35      6.88 o 
   7   1  22        1.31        0.63      7.12 o 
   0   2  22      241.87      246.15     17.68 o 
   1   2  22        0.13        0.78      5.70 o 
   2   2  22       41.78       46.97     10.86 o 
   3   2  22        2.39       -4.57      5.43 o 
   4   2  22        7.92        9.60      6.25 o 
   5   2  22        6.32        1.01      6.72 o 
   6   2  22        0.36        5.97      7.19 o 
   7   2  22        6.44       -1.47      7.34 o 
   1   3  22        9.61        4.86      5.75 o 
   2   3  22        2.74        4.58      6.03 o 
   3   3  22        4.55       -0.01      6.51 o 
   4   3  22        0.58        0.55      7.81 o 
   5   3  22        0.74        4.16      8.30 o 
   6   3  22        1.67       -0.58      6.91 o 
   0   4  22        0.08       10.95     11.32 o 
   1   4  22        1.51        2.90      7.66 o 
   2   4  22        0.71        4.50      7.74 o 
   3   4  22        0.76        3.95      6.42 o 
   4   4  22        7.16        9.35      7.09 o 
   1   1  23        0.49        8.48      6.41 o 
   2   1  23        0.92       -3.75      5.85 o 
   3   1  23        0.07       -0.96      6.03 o 
   4   1  23        2.98        5.69      6.32 o 
   5   1  23       44.12       41.93      8.39 o 
   6   1  23       64.69       83.81     11.04 o 
   0   2  23       36.55       36.42     10.81 o 
   1   2  23        8.04        4.00      6.11 o 
   2   2  23        0.39        4.68      6.16 o 
   3   2  23        9.77       18.98      6.70 o 
   4   2  23        8.37        2.74      7.06 o 
   5   2  23       10.50        7.69      8.98 o 
   1   3  23        3.16       -2.55      5.79 o 
   2   3  23        2.56        6.82      7.45 o 
   3   3  23        4.62       -0.57      7.14 o 
   0   0  24      173.39      206.39     25.40 o 
   1   0  24        2.30        7.64      9.87 o 
   2   0  24      227.36      242.74     19.02 o 
   3   0  24        0.90       16.91     10.43 o 
   1   1  24        0.84       -6.22      6.31 o 
   2   1  24       23.28       26.54      7.64 o 
   3   1  24        4.07       -2.92      6.57 o 
   0   2  24       14.86        2.88      9.37 o 
   1   2  24        6.69        8.14      6.90 o 
                                                 
